# Supplementary material for: Long ncRNA A-ROD activates its target gene DKK1 at its release from chromatin
Source: Nat Commun. 2018 Apr 24;9:1636. doi: 10.1038/s41467-018-04100-3 (PMC5915440; doi:10.1038/s41467-018-04100-3)
Supplement: Supplementary file 4 — Supplementary Data 1 [file 41467_2018_4100_MOESM4_ESM.txt]

chr	start	end	ID	cluster	strand
chr1	171350695	171374213	CUFF.11786.1	1	-
chr3	155249374	155270107	CUFF.130037.1;CUFF.130037.4	1	-
chr4	180059242	180236950	CUFF.144077.1	1	+
chr10	8809340	8851379	CUFF.145264.1,STRG.6308.1	1	-
chr5	129043151	129080940	CUFF.153390.3	1	+
chr5	130810233	130817817	CUFF.153519.1	1	-
chrX	66751331	66852250	CUFF.202647.1	1	+
chr2	66126926	66148776	CUFF.95209.2	1	-
chr6	10434329	10456781	ENST00000366312.2	1	+
chr1	84628230	84635020	ENST00000370624.1	1	-
chr2	204090457	204109849	ENST00000411436.1	1	+
chr22	34017473	34188425	ENST00000412218.1	1	+
chr7	27361843	27409938	ENST00000412413.1	1	+
chr3	187932764	187946221	ENST00000413056.1	1	-
chr22	27331787	27379265	ENST00000413244.1	1	+
chr1	190624890	190801658	ENST00000413356.1	1	+
chr1	102763322	102853842	ENST00000414418.1	1	-
chr7	46261064	46294469	ENST00000414915.1	1	+
chr21	21655038	21686329	ENST00000416182.1	1	-
chr1	170460453	170532000	ENST00000416416.1;ENST00000446102.1;ENST00000421020.1	1	-
chr1	207249067	207309121	ENST00000417084.1	1	+
chr10	3240371	3257210	ENST00000417149.1	1	-
chr6	134428240	134520585	ENST00000417483.4	1	-
chr10	90402521	90540805	ENST00000418379.1	1	-
chr6	134525325	134540344	ENST00000418837.4	1	-
chr3	172590713	172594670	ENST00000418839.2	1	-
chr7	17374867	17466664	ENST00000419463.1	1	+
chr8	98961428	98968284	ENST00000420417.3	1	+
chr6	22744395	23031780	ENST00000420572.2	1	-
chr1	32717734	32725237	ENST00000421619.1	1	-
chr6	11487226	11515710	ENST00000423149.1	1	+
chr6	125674353	125720218	ENST00000423208.2	1	+
chr6	43722786	43737834	ENST00000424283.1	1	-
chr1	209528455	209567673	ENST00000424696.5	1	-
chr8	53515171	53523931	ENST00000426023.1	1	-
chr22	46541495	46548196	ENST00000426112.1	1	+
chr1	156712212	156713174	ENST00000428641.1	1	-
chr2	163749573	164352223	ENST00000429636.1	1	-
chr21	34723807	34737181	ENST00000430635.1	1	-
chr7	46890627	47079128	ENST00000433337.1;ENST00000412996.1	1	-
chr1	221880981	221918712	ENST00000433576.4	1	-
chr13	69222346	69292154	ENST00000433664.1	1	+
chr17	69594785	69628351	ENST00000433856.4	1	+
chr1	96254069	96374125	ENST00000435311.1	1	-
chr1	234527891	234531779	ENST00000435574.1	1	-
chr7	17279834	17298459	ENST00000436175.1;ENST00000419382.4;ENST00000443664.1;ENST00000448664.4;ENST00000415246.1	1	-
chr1	224208747	224213279	ENST00000436706.1	1	-
chr1	230823641	230824707	ENST00000436739.1	1	-
chr21	18561265	18760003	ENST00000437492.4	1	-
chr7	17434477	17460672	ENST00000439046.1	1	-
chr1	212466816	212467743	ENST00000439570.1	1	-
chrX	33726508	33942280	ENST00000439992.4	1	+
chr7	108598375	108614267	ENST00000440208.1	1	+
chr1	234669523	234696153	ENST00000442382.1	1	-
chr7	45460712	45542182	ENST00000443714.1	1	+
chr2	108167748	108217841	ENST00000445083.1	1	-
chr2	230125310	230167494	ENST00000445199.2	1	+
chr1	227393591	227431035	ENST00000445817.1	1	+
chr8	129351691	129683679	ENST00000446592.6;ENST00000522667.1	1	-
chr10	87591607	87606024	ENST00000446794.1	1	-
chrX	13377188	13403019	ENST00000446964.1	1	+
chr2	238510690	238555054	ENST00000446979.1	1	-
chr10	8897989	8914596	ENST00000447297.1	1	+
chr2	215274992	215277947	ENST00000448086.1	1	+
chr7	19918992	20002922	ENST00000449573.4	1	-
chr21	15370522	15402305	ENST00000449602.1	1	-
chr7	84532476	84574843	ENST00000450977.2	1	+
chrX	130981590	131058146	ENST00000451431.1;ENST00000412420.1	1	-
chr7	17463445	17558909	ENST00000451792.1	1	-
chr1	82903183	83166815	ENST00000452901.4	1	+
chr7	116573485	116614820	ENST00000458082.1	1	-
chr10	132965534	132976354	ENST00000461291.2	1	+
chr3	149384179	149385800	ENST00000462931.1	1	-
chr3	94938263	94991328	ENST00000463200.4	1	+
chr3	101940859	101997926	ENST00000465215.1	1	+
chr3	72035300	72100427	ENST00000468646.5;ENST00000618391.1	1	-
chr3	150096443	150213726	ENST00000472821.4;ENST00000489690.1	1	+
chr3	110888384	110893212	ENST00000485473.1	1	-
chr3	165548838	165655423	ENST00000496693.1	1	+
chr5	56313905	56321397	ENST00000504349.1	1	-
chr5	18965861	19142346	ENST00000504827.1;ENST00000513955.1	1	-
chr4	14470465	14888169	ENST00000505089.5	1	-
chr5	118468156	118562117	ENST00000506769.1	1	-
chr4	177444979	177677126	ENST00000507023.1	1	+
chr4	124149377	124252044	ENST00000507299.1	1	-
chr4	133871246	134010690	ENST00000507844.1	1	-
chr4	103377003	103439741	ENST00000508099.4	1	+
chr4	158176307	158200913	ENST00000508752.1	1	+
chr4	181874438	182144500	ENST00000509012.4;ENST00000507869.4;ENST00000505537.1;ENST00000513752.4;ENST00000315302.5;ENST00000505873.1;ENST00000511052.1	1	-
chr4	28435449	28600275	ENST00000509416.1	1	+
chr4	132836772	132981677	ENST00000509628.1	1	-
chr5	102609156	102671559	ENST00000510145.1	1	-
chr4	74552584	74589481	ENST00000510419.1	1	-
chr12	64920845	64982524	ENST00000510459.2	1	-
chr4	38564003	38570671	ENST00000512170.1	1	+
chr4	132591089	132678503	ENST00000513270.1	1	+
chr4	100778582	100791235	ENST00000514427.1	1	-
chr5	104079911	104105403	ENST00000514769.1	1	+
chr4	105540190	105552355	ENST00000514879.1	1	-
chr5	93019663	93068669	ENST00000515153.1	1	-
chr4	153034211	153091165	ENST00000515232.1	1	+
chr5	118760474	118785459	ENST00000515364.1	1	-
chr8	68911803	69104190	ENST00000518540.4	1	-
chr8	40370028	40401848	ENST00000518722.1	1	+
chr8	128405269	128427916	ENST00000520206.4	1	-
chr8	23071377	23074488	ENST00000520840.4	1	-
chr8	38543652	38559020	ENST00000521623.1;ENST00000519764.1	1	-
chr5	164119098	164234097	ENST00000521805.1	1	-
chr8	29548171	29564341	ENST00000522028.1	1	+
chr8	68848742	68852763	ENST00000522354.1	1	-
chr11	112534220	112555802	ENST00000525984.2	1	-
chr11	34570876	34573982	ENST00000527135.1	1	+
chr11	34533014	34557924	ENST00000527984.1	1	-
chr11	28352107	28527041	ENST00000532947.1;ENST00000524707.1	1	+
chr11	119729583	119739623	ENST00000533253.1	1	+
chr12	9246497	9257960	ENST00000538219.1	1	+
chr12	97431653	97565015	ENST00000538559.5	1	+
chr12	24367935	24562382	ENST00000538905.1	1	-
chr12	22964572	23174123	ENST00000540895.4	1	+
chr12	65602878	65612997	ENST00000541391.1	1	+
chr14	25835858	26143305	ENST00000546412.1	1	-
chr12	103080950	103178675	ENST00000548594.4	1	-
chr12	116599270	116603585	ENST00000550742.1	1	+
chr12	45481871	45610590	ENST00000551229.2	1	-
chr14	50956259	50962002	ENST00000553648.2	1	-
chr14	70698698	70712153	ENST00000553682.1	1	+
chr14	43995781	44384545	ENST00000553827.1	1	-
chr14	37564047	37579125	ENST00000554829.1	1	+
chr14	44763157	44782829	ENST00000556405.1	1	-
chr14	32006902	32018685	ENST00000556949.1	1	+
chr14	51333542	51342967	ENST00000557295.1	1	+
chr15	66919811	66931755	ENST00000559904.1	1	+
chr15	87576929	87579866	ENST00000560153.2	1	+
chr16	64364781	64600247	ENST00000564046.1	1	+
chr22	49832616	49837786	ENST00000565177.1	1	-
chr18	2034679	2239880	ENST00000579097.1	1	-
chr18	70335439	70352459	ENST00000584919.1	1	+
chr6	75285033	75291501	ENST00000607221.1	1	+
chrX	45505412	45527239	ENST00000609127.1	1	+
chr7	30390885	30404055	ENST00000628121.1	1	+
chr21	33939408	33977104	ENST00000628906.1;ENST00000594752.4;ENST00000608431.1;ENST00000593977.1;ENST00000381181.1;ENST00000620580.1;ENST00000613667.1;ENST00000609132.1	1	+
chr2	180692104	180916939	ENST00000629145.1	1	+
chr10	128181136	128317726	ENST00000630252.1	1	+
chr11	80742336	80747719	STRG.11570.1	1	-
chr2	78471579	78542046	STRG.32664.5	1	-
chr6	119845142	119944965	STRG.55320.6	1	+
chr9	131555009	131566764	STRG.66178.1;CUFF.198822.1	1	+
chrX	126281210	126460315	STRG.68250.1	1	-
chr1	16183527	16184162	TCONS_00000846	1	+
chr1	232843376	232897645	TCONS_00001329	1	+
chr1	31460320	31471504	TCONS_00001448	1	-
chr2	30823706	30860216	TCONS_00003624;TCONS_00003625	1	+
chr2	176849585	176857944	TCONS_00003951	1	+
chr2	219917870	220013872	TCONS_00004033	1	+
chr2	119272637	119282655	TCONS_00004420;TCONS_00004421;TCONS_00004422	1	-
chr2	150151643	150166328	TCONS_00004473	1	-
chr2	160920833	160994468	TCONS_00004479	1	-
chr2	192854082	192881264	TCONS_00004539	1	-
chr2	213237016	213238843	TCONS_00004570	1	-
chr2	226285738	226333576	TCONS_00004599	1	-
chr2	237291006	237294700	TCONS_00004621	1	-
chr2	237923502	237934233	TCONS_00004623	1	-
chr2	46647365	46650495	TCONS_00004782	1	+
chr2	191615064	191637509	TCONS_00004969;TCONS_00003973	1	+
chr3	195584384	195600863	TCONS_00005711	1	+
chr3	125647610	125650486	TCONS_00006195	1	+
chr3	164361079	164419507	TCONS_00006292	1	+
chr4	26788114	26789206	TCONS_00008017	1	+
chr4	132531119	132546477	TCONS_00008254	1	+
chr4	161242935	161252184	TCONS_00008637	1	-
chr5	129343542	129393935	TCONS_00010086	1	+
chr5	54660158	54703360	TCONS_00010334	1	-
chr5	55600070	55603534	TCONS_00010337	1	-
chr5	71572208	71578458	TCONS_00010710;TCONS_00009991;TCONS_00009992;TCONS_00010711;TCONS_00009993	1	+
chr6	23416143	23455497	TCONS_00011737	1	+
chr6	4399678	4401240	TCONS_00012060	1	-
chr6	139292158	139323914	TCONS_00012298;TCONS_00012299;TCONS_00011574	1	-
chr6	139978148	139991099	TCONS_00012301	1	-
chr7	155214248	155217084	TCONS_00013649	1	+
chr7	94261985	94392179	TCONS_00013886;TCONS_00013887;TCONS_00014353;TCONS_00013888	1	-
chr8	116429606	116448349	TCONS_00015140	1	-
chrX	101416846	101417809	TCONS_00017209	1	+
chrX	76145137	76148432	TCONS_00017346;TCONS_00017347	1	-
chr10	8095959	8097213	TCONS_00018121	1	+
chr10	69057970	69070342	TCONS_00018746	1	+
chr10	26980631	26982794	TCONS_00018897	1	-
chr10	114819928	114821440	TCONS_00019032	1	-
chr13	22975870	22977765	TCONS_00021939	1	-
chr14	98973609	99004735	TCONS_00022867	1	-
chr17	40532593	40538758	TCONS_00025633;TCONS_00025634	1	-
chr22	41666540	41667300	TCONS_00029913	1	-
chr10	93709687	93755568	TCONS_l2_00003714;TCONS_l2_00003715	1	-
chr20	1405162	1423997	TCONS_l2_00016421;TCONS_l2_00016422;TCONS_l2_00016423	1	-
chr6	6724885	6729906	TCONS_l2_00025081	1	+
chr7	16990058	17021622	TCONS_l2_00025690;TCONS_l2_00025691;TCONS_l2_00025692;TCONS_l2_00025693	1	+
chr7	66885010	66890460	TCONS_l2_00025994	1	+
chr20	64290385	64303559	ENST00000279067.3	2	+
chr11	115582297	115600339	ENST00000306533.8	2	+
chr17	12549782	12637187	ENST00000313495.5	2	+
chr6	1079929	1104946	ENST00000314040.1	2	+
chr6	113904138	113921642	ENST00000314481.3	2	+
chr22	23462086	23486980	ENST00000320372.9	2	-
chr7	132648794	132728769	ENST00000332558.7	2	+
chr10	131772398	131790199	ENST00000341866.3	2	-
chr22	18733914	18757894	ENST00000342888.3	2	+
chr6	147158925	147180992	ENST00000359838.3	2	+
chr10	108547975	108561815	ENST00000366253.2	2	-
chr9	102519636	102657514	ENST00000374801.3	2	+
chr10	23203816	23239816	ENST00000376501.5	2	-
chrX	46887417	46899703	ENST00000377879.6	2	-
chrX	3929869	3937855	ENST00000381105.2	2	-
chr1	152249003	152271094	ENST00000382265.3	2	+
chr18	56003613	56191262	ENST00000382897.2;ENST00000589617.1;ENST00000587904.4	2	-
chrX	13980066	13988820	ENST00000391359.2	2	-
chr6	153231320	153347488	ENST00000392385.2	2	+
chr1	112820174	112850643	ENST00000401018.4	2	-
chr7	47655244	47661648	ENST00000408988.2	2	+
chr2	151001220	151048774	ENST00000409243.1	2	-
chr2	59217708	59279400	ENST00000409590.1	2	+
chr9	103140523	103325034	ENST00000411575.4	2	-
chr21	32080316	32086295	ENST00000411605.4	2	-
chr1	31518435	31524245	ENST00000412068.1	2	+
chr2	4628222	4656215	ENST00000412134.4	2	-
chr17	52862121	52899588	ENST00000412360.1	2	+
chr7	109521981	109597166	ENST00000412410.1	2	-
chr7	19353534	19578606	ENST00000412563.1	2	+
chrX	34206725	34415537	ENST00000412652.1	2	-
chr1	3940617	3955262	ENST00000412674.1	2	+
chr22	24460497	24494795	ENST00000412790.1	2	-
chr7	53559214	53568249	ENST00000412800.1	2	-
chr3	40766207	40862626	ENST00000412811.1	2	+
chr1	170598854	170647339	ENST00000413005.1	2	+
chr2	64206975	64252859	ENST00000413030.5;ENST00000426365.4;ENST00000449678.4;ENST00000436950.4;ENST00000451350.1	2	+
chrX	119356301	119393595	ENST00000413240.1	2	-
chr9	68541036	68644442	ENST00000413269.3	2	+
chr9	99531696	99536924	ENST00000413271.1	2	+
chr2	191793425	191820250	ENST00000413304.2	2	+
chr7	108909453	108952666	ENST00000413406.1	2	+
chr13	25172828	25180079	ENST00000413501.1	2	-
chr1	94585556	94592297	ENST00000413541.1	2	-
chr1	95991989	96022880	ENST00000413825.5	2	+
chr6	25245356	25261411	ENST00000413898.2	2	-
chr1	37262739	37325100	ENST00000413901.1	2	-
chr7	81576387	81625226	ENST00000413944.2	2	-
chr7	22649960	22665533	ENST00000414116.1	2	-
chr13	38533343	38545299	ENST00000414161.1	2	-
chr2	107385632	107542649	ENST00000414300.1	2	-
chr1	188869477	188887434	ENST00000414765.1	2	-
chr1	158132044	158140639	ENST00000414848.1	2	-
chr6	37545145	37550860	ENST00000414875.2	2	+
chr3	193144464	193176864	ENST00000414895.1	2	-
chr1	158197922	158203877	ENST00000415019.1	2	-
chr2	230690921	230700529	ENST00000415174.1	2	-
chr7	91638847	91643512	ENST00000415249.1	2	-
chr3	187997422	188003990	ENST00000415940.1;ENST00000444379.1	2	-
chr2	174783046	174787928	ENST00000416004.1	2	-
chr20	55423043	55468214	ENST00000416190.4	2	+
chr1	222089169	222387434	ENST00000416510.1	2	-
chr4	117314597	117360639	ENST00000416680.1	2	-
chr5	10479371	10482309	ENST00000416930.2	2	+
chr1	213492301	213546447	ENST00000417161.1	2	+
chr21	38988707	39006153	ENST00000417335.1	2	-
chr7	149398204	149401456	ENST00000417506.1	2	+
chr20	45487613	45490248	ENST00000417630.1	2	+
chr2	140103583	140131780	ENST00000417715.1	2	-
chr10	61016275	61026420	ENST00000417931.1	2	+
chr2	234438328	234462127	ENST00000418025.1	2	+
chr1	98210747	98272658	ENST00000418344.1	2	+
chr2	195003711	195026370	ENST00000418387.1	2	-
chr3	1962381	1987470	ENST00000418972.1	2	-
chr2	22377594	22482004	ENST00000419013.1	2	+
chr21	22098617	22116528	ENST00000419431.2	2	+
chr13	74231457	74259976	ENST00000419499.1	2	+
chr7	92854909	92917174	ENST00000419668.1	2	+
chr2	194344282	194419645	ENST00000419786.1	2	+
chr20	4475638	4525200	ENST00000419863.1	2	+
chr7	115061537	115231355	ENST00000419883.1	2	-
chr6	142966421	143038077	ENST00000419957.5	2	-
chr21	27358885	27448579	ENST00000420186.2	2	-
chr21	22009158	22098459	ENST00000420255.1	2	-
chr1	168786939	168792886	ENST00000420691.1	2	+
chr4	132004810	132124031	ENST00000420721.2;ENST00000510967.1	2	-
chr7	67691058	67697029	ENST00000420758.1	2	-
chr3	536231	846015	ENST00000420823.4	2	+
chr2	13723048	13758152	ENST00000420828.1	2	+
chr21	34745757	34784886	ENST00000420877.1;ENST00000419921.1	2	+
chr13	32877431	32911650	ENST00000421002.1	2	-
chr9	89799695	89821753	ENST00000421297.1	2	+
chr15	30052942	30073064	ENST00000421447.1	2	-
chr10	108710518	108839363	ENST00000421481.1	2	+
chr9	103361952	103429892	ENST00000421507.2	2	-
chr9	117783448	117868071	ENST00000421509.2	2	+
chr2	23018125	23090837	ENST00000421581.1	2	-
chrX	15602881	15621484	ENST00000421585.1	2	+
chr13	106653916	106672163	ENST00000421601.2	2	+
chr2	150595102	150620067	ENST00000421624.1	2	-
chr7	134684144	134687990	ENST00000422042.1	2	+
chr13	18921889	18923765	ENST00000422082.2	2	-
chr4	117428396	117691188	ENST00000422145.6	2	+
chr1	59054397	59078116	ENST00000422198.1;ENST00000451090.1	2	-
chr2	107362282	107406260	ENST00000422203.2	2	+
chr10	90454170	90501440	ENST00000422206.4;ENST00000425365.1	2	+
chr3	194765238	194768712	ENST00000422271.1	2	-
chr21	36104881	36109690	ENST00000422473.1	2	+
chr2	34383788	34635340	ENST00000422558.1	2	+
chrX	5653421	5726305	ENST00000422914.1	2	-
chr10	38175668	38212357	ENST00000423162.1	2	+
chr9	91104957	91107304	ENST00000423380.1	2	-
chr1	60659631	60825584	ENST00000423403.1	2	-
chr9	23829670	23849914	ENST00000423440.2	2	+
chr9	84063443	84094577	ENST00000423515.2	2	+
chr13	74419173	74557099	ENST00000423629.1;ENST00000446691.6;ENST00000594461.2	2	+
chr9	115119539	115138409	ENST00000423637.1	2	-
chrX	143757737	143828133	ENST00000423667.1	2	+
chr1	179730217	179742697	ENST00000423879.4	2	+
chr1	55823807	55868248	ENST00000424357.1	2	+
chrX	3891438	3902000	ENST00000424415.1	2	-
chr1	97988000	98049863	ENST00000424528.2	2	-
chr1	58838448	58851254	ENST00000424592.1	2	-
chr21	42648271	42651244	ENST00000424890.1	2	-
chr20	10173520	10196990	ENST00000424931.1;ENST00000458004.1	2	+
chr1	73635216	73709581	ENST00000424953.1	2	+
chr6	32255711	32265838	ENST00000425033.1	2	+
chrX	51356944	51396462	ENST00000425150.1	2	-
chr3	177294442	177323418	ENST00000425388.1	2	+
chr1	69055898	69185003	ENST00000425517.1	2	+
chr1	88540303	88570860	ENST00000425750.2	2	-
chr20	7069614	7146656	ENST00000425900.1	2	+
chr1	59131936	59146875	ENST00000425914.5	2	-
chr2	12966784	13007013	ENST00000425974.4	2	-
chr9	111139246	111284836	ENST00000426204.1	2	-
chr1	188508538	188536465	ENST00000426262.1	2	+
chr21	27638693	27653491	ENST00000426418.1	2	+
chr1	20360579	20428782	ENST00000426428.4;ENST00000421114.1	2	-
chr6	50514035	50521104	ENST00000426547.1	2	+
chr22	16602044	16653809	ENST00000426585.4;ENST00000438850.1	2	+
chr2	213155806	213167712	ENST00000426870.1	2	-
chr10	28792803	28808219	ENST00000426922.5	2	+
chr10	45147394	45171389	ENST00000427229.2	2	+
chr10	69994626	70007836	ENST00000427247.1	2	-
chr1	112177234	112360528	ENST00000427290.1	2	-
chr1	187443628	187477222	ENST00000427337.1	2	+
chr1	199006040	199021037	ENST00000427439.1	2	-
chr9	112997215	113012227	ENST00000427548.1	2	-
chrX	149878836	149881070	ENST00000427671.1	2	-
chr13	79872586	79917944	ENST00000427918.1	2	+
chr20	52620838	52650431	ENST00000428009.1	2	+
chr21	21566763	21615437	ENST00000428205.1	2	+
chrX	119291529	119335610	ENST00000428222.1	2	+
chr2	16096426	16105662	ENST00000428280.1	2	-
chr10	89915489	89957373	ENST00000428485.1	2	-
chr3	176643941	176867838	ENST00000428516.1;ENST00000451289.1	2	-
chr1	232160091	232185643	ENST00000428673.1	2	+
chr7	47621939	47629893	ENST00000429010.1	2	+
chr6	88298950	88421033	ENST00000429137.1	2	-
chr2	180571712	180692454	ENST00000429816.1	2	-
chr9	97805935	97810008	ENST00000430058.1	2	-
chr21	21746985	21797415	ENST00000430060.1	2	+
chr2	172677141	172734369	ENST00000430128.1;ENST00000455435.1	2	-
chr6	31441667	31446973	ENST00000430364.1	2	+
chr1	17717687	17749978	ENST00000430540.1	2	+
chr6	125425627	125445183	ENST00000430672.1	2	-
chr2	125710969	125765842	ENST00000430692.1	2	+
chr1	191875495	192011260	ENST00000430776.2	2	+
chr13	113878489	113883555	ENST00000430978.5	2	-
chr1	212225280	212238977	ENST00000431307.1	2	-
chr6	9124221	9161777	ENST00000431369.1	2	-
chr20	41991140	42063969	ENST00000431589.1	2	+
chr1	217892900	217920804	ENST00000431637.2	2	+
chr6	74530248	74734279	ENST00000432484.5	2	-
chr3	28574791	28758340	ENST00000432518.5;ENST00000443912.4;ENST00000445077.1	2	+
chr2	67123357	67215319	ENST00000433133.4	2	-
chr3	187796187	187805258	ENST00000433178.1	2	+
chr3	6490479	6736129	ENST00000433639.1	2	+
chr10	31693084	31707388	ENST00000433770.1	2	-
chr9	35930012	35937151	ENST00000433838.1	2	+
chr9	113113073	113119928	ENST00000434051.1	2	+
chr10	101176323	101194147	ENST00000434189.2	2	+
chr1	192517639	192567217	ENST00000434300.1	2	-
chr2	13537673	13609168	ENST00000434509.1	2	+
chr1	76041691	76066228	ENST00000434540.1	2	+
chr22	47345569	47373541	ENST00000434707.1	2	+
chr3	176604143	176635532	ENST00000434969.1	2	-
chr2	216799608	216805335	ENST00000434973.1	2	+
chr1	191221159	191228467	ENST00000434983.2	2	-
chr7	36463023	36504513	ENST00000435254.1	2	+
chr2	126308510	126343992	ENST00000435352.1	2	+
chr2	181123837	181399559	ENST00000435411.4	2	+
chr2	207173634	207222790	ENST00000435643.1	2	+
chr3	6148484	6365885	ENST00000435651.1	2	+
chr13	25193107	25210295	ENST00000435725.2	2	-
chr10	123913574	123931597	ENST00000435782.1	2	-
chr1	90510910	90533472	ENST00000435832.1	2	-
chr6	74069451	74690727	ENST00000435946.1;ENST00000421318.1	2	+
chr7	115078958	115126314	ENST00000435981.4	2	+
chrX	27128805	27398997	ENST00000436019.2;ENST00000422048.4	2	-
chr9	72305436	72343210	ENST00000436054.1	2	+
chr1	76011324	76019356	ENST00000436121.1	2	+
chr7	46302120	46343621	ENST00000436266.1	2	+
chr10	6779598	6842906	ENST00000436383.1	2	+
chr10	118241652	118267710	ENST00000436430.1	2	+
chr17	14374139	14421026	ENST00000436469.1	2	+
chr9	117462294	117466260	ENST00000436524.1	2	-
chr1	78229599	78293890	ENST00000436742.4	2	+
chr2	150171423	150301080	ENST00000437118.1	2	+
chr13	30151886	30159621	ENST00000437721.1	2	-
chr6	49817430	49820442	ENST00000437859.2	2	+
chr9	6047360	6066714	ENST00000437881.1	2	+
chrX	39226103	39299786	ENST00000438026.1	2	-
chr7	85421122	85489293	ENST00000438065.1	2	+
chr22	26903340	26920611	ENST00000438113.1	2	+
chr1	222041705	222064763	ENST00000438158.1	2	-
chr2	15564170	15573868	ENST00000438178.1	2	+
chr1	99472415	99534015	ENST00000438829.2	2	-
chr1	170174403	170241287	ENST00000439184.1	2	+
chr10	35219894	35230598	ENST00000439198.1	2	-
chr2	78088730	78127806	ENST00000439259.1	2	+
chr10	130439067	130483154	ENST00000439421.2	2	+
chr13	63183101	63328094	ENST00000439454.2	2	-
chr7	24196662	24255719	ENST00000439839.1	2	-
chr6	8329655	8342455	ENST00000439891.2	2	+
chr22	27676559	27714970	ENST00000440255.1	2	-
chr1	243917402	244047317	ENST00000440494.1	2	+
chr2	198553195	198772356	ENST00000440609.1	2	-
chr7	136025761	136084668	ENST00000440744.2	2	+
chrX	43176994	43226598	ENST00000440955.1	2	+
chr10	61781745	61821246	ENST00000441001.2	2	-
chr21	24840550	25069906	ENST00000441009.1;ENST00000424017.1	2	+
chr2	183904529	183949112	ENST00000441026.1	2	+
chr1	221966410	221984964	ENST00000441160.1	2	+
chr7	52165235	52192913	ENST00000441295.1	2	-
chr2	150552532	150572221	ENST00000441356.1	2	-
chr6	29223973	29267085	ENST00000441381.1	2	+
chr17	51336715	51342571	ENST00000441895.2	2	+
chr4	117834401	117869948	ENST00000442020.1	2	+
chr1	238485445	238538305	ENST00000442726.1	2	+
chr10	62289521	62304033	ENST00000442753.1	2	+
chrX	51095844	51171400	ENST00000442994.1	2	-
chr9	86632147	86696496	ENST00000443163.1	2	+
chr13	23469512	23487464	ENST00000443778.2	2	+
chr7	88710631	88756725	ENST00000444032.1	2	+
chr10	68233251	68242379	ENST00000444086.1	2	-
chr21	22209939	22420819	ENST00000444130.1	2	+
chr1	101350049	101390303	ENST00000444327.1	2	+
chr20	39785721	39813229	ENST00000444436.1	2	+
chr13	63667681	63738018	ENST00000444536.1;ENST00000451570.1	2	-
chr2	62590255	62662654	ENST00000444672.4;ENST00000416111.1	2	-
chr20	11234170	11301525	ENST00000444792.1	2	-
chr21	16754519	16815688	ENST00000444868.2	2	-
chr9	106616058	106679798	ENST00000444985.5	2	+
chr1	188905688	189037262	ENST00000445072.1	2	+
chr1	148415197	148429361	ENST00000445243.1	2	+
chr6	68226972	68329899	ENST00000445346.1	2	-
chr5	87216606	87239790	ENST00000445770.3	2	-
chr2	144667985	145076729	ENST00000445791.4	2	+
chr2	55963191	56047326	ENST00000446139.1	2	-
chr7	68150283	68288233	ENST00000446187.1	2	-
chr1	201023949	201028792	ENST00000446333.1;ENST00000458003.1	2	+
chr7	20296708	20311712	ENST00000446399.4	2	+
chr2	242047695	242084138	ENST00000446593.1	2	-
chr9	138217068	138252994	ENST00000446912.3	2	+
chr7	7271408	7277773	ENST00000447039.1	2	+
chr2	230886500	230897091	ENST00000447074.1;ENST00000455128.1;ENST00000415628.1;ENST00000434807.1	2	+
chr2	151117955	151186209	ENST00000447078.1	2	-
chr13	30340270	30373899	ENST00000447147.4	2	-
chr9	85756042	85765112	ENST00000447148.1	2	-
chr7	80246409	80312456	ENST00000447198.2	2	-
chr7	20835431	21023148	ENST00000447262.2	2	+
chr6	142526455	142637889	ENST00000447311.1	2	-
chr6	40358744	40369474	ENST00000447315.1	2	-
chr22	49718053	49724506	ENST00000447372.1	2	-
chr3	173153737	173336965	ENST00000447709.1	2	+
chr2	215453707	215463871	ENST00000447835.1	2	+
chr1	102199739	102389630	ENST00000447916.1	2	-
chr7	9737322	9769513	ENST00000447999.1	2	+
chr7	89443974	89494262	ENST00000448260.2	2	+
chr10	13415202	13423133	ENST00000448272.1	2	+
chr13	62672285	62732180	ENST00000448411.1	2	-
chr1	193678894	193727035	ENST00000448412.2	2	+
chr1	166387727	166452632	ENST00000448643.1	2	-
chr2	16728124	16767555	ENST00000448650.1	2	+
chr10	53291072	53311065	ENST00000449272.1	2	-
chr7	91311368	91335741	ENST00000449361.4	2	+
chrX	128323620	128600468	ENST00000449485.1	2	-
chr7	35716474	35734887	ENST00000449644.4	2	+
chr9	117840322	117897256	ENST00000449730.1	2	-
chr1	59056643	59088195	ENST00000449812.2	2	+
chr3	188107096	188147020	ENST00000449845.1	2	+
chr2	21933336	22531105	ENST00000450551.1;ENST00000430520.1	2	-
chr5	126076800	126279801	ENST00000450613.2	2	-
chr22	23326616	23328493	ENST00000450776.1	2	+
chr1	62896009	62901639	ENST00000450811.1	2	+
chr2	38203363	38239590	ENST00000450854.1	2	-
chr1	113033673	113047055	ENST00000451149.1	2	+
chr6	100000940	100076406	ENST00000451220.2	2	+
chr2	111195963	111206494	ENST00000451230.1	2	+
chr3	25858533	25873698	ENST00000451284.4	2	-
chr10	123574227	123583767	ENST00000451295.1	2	+
chr1	177351586	177366272	ENST00000451341.1	2	+
chr7	63233115	63241645	ENST00000451381.1	2	-
chr1	211635906	211642867	ENST00000452024.2	2	-
chr1	165492961	165539612	ENST00000452283.4;ENST00000418925.1;ENST00000415000.1;ENST00000454251.1	2	-
chr21	21933315	21975681	ENST00000452500.1	2	-
chr2	67086446	67298251	ENST00000452716.4	2	+
chr1	82973882	82984922	ENST00000452834.4	2	-
chr1	94927566	94963270	ENST00000452846.4	2	+
chr10	25924448	25933710	ENST00000452911.1	2	-
chr6	163703904	163759841	ENST00000452944.1	2	+
chr1	11609531	11613355	ENST00000453135.1	2	+
chr21	28116094	28228667	ENST00000453420.4	2	-
chr7	112622378	112708080	ENST00000453459.1	2	+
chr13	29872613	29888405	ENST00000453470.2	2	-
chr13	24566873	24597676	ENST00000453498.1	2	+
chr2	34713590	34738231	ENST00000453774.1	2	+
chr13	97172469	97179622	ENST00000453862.1	2	-
chr2	103011779	103019898	ENST00000453878.1	2	+
chrX	10242339	10365323	ENST00000454113.1	2	+
chr1	47688463	47703383	ENST00000454285.1	2	+
chr1	77067920	77078482	ENST00000454305.1	2	+
chr2	58275877	58296548	ENST00000454367.1	2	+
chr22	45435864	45448743	ENST00000454439.1	2	-
chr10	128316282	128320214	ENST00000454492.1	2	-
chr13	105706645	105762100	ENST00000454555.2	2	+
chr12	40393395	40570760	ENST00000454784.7	2	+
chr6	160872894	160918529	ENST00000454826.4	2	-
chr9	94332476	94360948	ENST00000454869.1	2	+
chr6	5851506	5870220	ENST00000454882.2	2	+
chr1	63139250	63163153	ENST00000455038.1	2	+
chr10	4051726	4089013	ENST00000455199.1	2	+
chr1	48078787	48082196	ENST00000455238.1	2	-
chr1	63189989	63316087	ENST00000455304.5	2	-
chr3	3315306	3484097	ENST00000455703.1	2	-
chr2	198882573	199071791	ENST00000456031.1	2	-
chr1	213731416	213794587	ENST00000456240.1	2	+
chr2	204475356	204507672	ENST00000456384.1	2	+
chrX	22428132	22494713	ENST00000456621.1	2	+
chr13	63986371	64076011	ENST00000456627.1	2	-
chr1	112850028	112877871	ENST00000456651.1	2	+
chr6	152794496	152831913	ENST00000456715.4	2	-
chr7	13339201	13365049	ENST00000456809.1	2	-
chr2	181076051	181105968	ENST00000456895.1	2	-
chr6	140067435	140093721	ENST00000456896.4	2	+
chr20	18322552	18359300	ENST00000457009.1	2	-
chr13	86911918	86937108	ENST00000457672.3	2	+
chr1	119260265	119327303	ENST00000457719.1	2	-
chr10	33578931	33600040	ENST00000457848.1	2	-
chr1	55915609	55944963	ENST00000458145.1	2	-
chr10	9275833	9287057	ENST00000458168.1	2	+
chrX	130477069	130524257	ENST00000458525.1	2	-
chr1	187092842	187360323	ENST00000458683.1	2	+
chr3	148195729	148280098	ENST00000460324.1	2	-
chr3	113050912	113063443	ENST00000462010.1	2	-
chr3	81247093	81297345	ENST00000464131.1	2	-
chr3	170345678	170353961	ENST00000466291.1	2	+
chr1	89295	120932	ENST00000466430.4;ENST00000495576.1	2	-
chr3	111045780	111069959	ENST00000467426.4;ENST00000463025.1	2	-
chrX	113616300	113938218	ENST00000468762.2	2	-
chr7	115679345	115682618	ENST00000470532.1	2	-
chr3	163177243	163303301	ENST00000470546.4	2	-
chr3	81840547	81922861	ENST00000471614.1	2	+
chr7	123994622	124027659	ENST00000472838.1;ENST00000476892.1	2	+
chr3	80764897	80789354	ENST00000473938.1	2	+
chr3	150901154	150903394	ENST00000474598.1	2	-
chr3	141663199	141721073	ENST00000474979.3	2	+
chr7	106462013	106504839	ENST00000475791.4	2	-
chr3	142926675	142942534	ENST00000476385.1;ENST00000479792.1	2	+
chr3	72504806	72550552	ENST00000478745.1	2	-
chr3	154827016	154861017	ENST00000478814.1	2	-
chr3	148312147	148399956	ENST00000481334.1	2	+
chr3	167895948	167924011	ENST00000481578.4	2	+
chr3	118004819	118557668	ENST00000482142.4	2	-
chr3	80993868	81095647	ENST00000482617.1	2	+
chr3	69999744	70015318	ENST00000483525.1	2	+
chr12	24566964	24584168	ENST00000483544.1	2	-
chr3	168903366	168921996	ENST00000484765.2	2	+
chr3	84638406	84869575	ENST00000484892.4	2	-
chr3	59065150	59119509	ENST00000487624.1	2	+
chr3	158016216	158088983	ENST00000488999.1	2	-
chr3	163026396	163232149	ENST00000490357.1	2	+
chr3	72202944	72209892	ENST00000491567.1	2	-
chr3	113157708	113183248	ENST00000491578.1;ENST00000463017.1	2	+
chr17	48683367	48706330	ENST00000492522.3	2	+
chr3	55178172	55189214	ENST00000496829.1	2	+
chr3	161816909	161821908	ENST00000497285.1	2	-
chr3	164714101	164831480	ENST00000497379.2	2	-
chr3	109409990	109495167	ENST00000497996.1	2	+
chr3	153357107	153374186	ENST00000498457.1	2	+
chr3	154511535	154539309	ENST00000498604.1	2	-
chr3	73808601	73902866	ENST00000498832.1	2	+
chr8	56518321	56559671	ENST00000499425.1;ENST00000523724.1	2	-
chr4	129724171	129771478	ENST00000500092.5	2	-
chr8	127207866	127219088	ENST00000500112.1	2	-
chr15	21298233	21325241	ENST00000500487.2	2	-
chr11	81879854	82403913	ENST00000500502.4	2	-
chr8	125941129	125951189	ENST00000500989.2	2	-
chr5	8333481	8457564	ENST00000501071.2;ENST00000512406.4	2	-
chr16	56092987	56191094	ENST00000501259.4;ENST00000565441.1	2	-
chr8	127443350	127482139	ENST00000502056.1	2	-
chr5	25190682	25306172	ENST00000502100.2	2	+
chr5	20611840	20937691	ENST00000502427.4	2	+
chr5	71351855	71446342	ENST00000502659.2;ENST00000518473.1	2	-
chr4	134423867	134457852	ENST00000503009.1	2	+
chr4	186979490	187021973	ENST00000503037.1	2	-
chr4	149154295	149278123	ENST00000503100.1	2	+
chr5	4512262	4516776	ENST00000503188.1	2	+
chr4	42281830	42391268	ENST00000503321.1;ENST00000508911.1;ENST00000515392.1	2	-
chr4	110603361	110615415	ENST00000503456.1	2	-
chr5	21323873	21341375	ENST00000503488.2	2	-
chr5	89581209	89677701	ENST00000503691.1	2	+
chr5	58541567	58558243	ENST00000504333.1	2	-
chr5	54395351	54415099	ENST00000504609.3	2	+
chr5	145337932	145381670	ENST00000504620.1	2	-
chr3	139837220	139859894	ENST00000504735.1	2	+
chr4	152146385	152178573	ENST00000504799.1	2	-
chr5	17444010	17483946	ENST00000504998.1	2	+
chr5	25218973	25298612	ENST00000505040.2	2	-
chr4	131485957	131541397	ENST00000505436.1	2	+
chr5	3417152	3536094	ENST00000505443.1;ENST00000508823.1	2	-
chr3	133015004	133037052	ENST00000505557.1	2	-
chr5	61658474	61698432	ENST00000505623.4;ENST00000507264.4;ENST00000513386.1	2	-
chr4	136796722	137212799	ENST00000505736.4	2	-
chr4	149666057	149711149	ENST00000505781.1	2	+
chr4	75269068	75361182	ENST00000505930.1;ENST00000509215.1	2	-
chr5	88408982	88498697	ENST00000506041.2;ENST00000504034.2	2	-
chr4	120639090	120650788	ENST00000506100.1	2	+
chr4	79663761	79696837	ENST00000506460.1	2	+
chr5	135812667	135826582	ENST00000506592.1	2	+
chr4	33881698	33979807	ENST00000506650.1	2	+
chr5	45035199	45098647	ENST00000506656.1	2	+
chr3	126393032	126394851	ENST00000506660.1;ENST00000505467.1	2	-
chr5	84384847	84400782	ENST00000507060.4;ENST00000502253.1	2	+
chr4	125676718	125752793	ENST00000507203.1	2	+
chr4	157637687	157667044	ENST00000507296.1	2	+
chr4	164754131	164803795	ENST00000507311.1	2	+
chr5	6310441	6337292	ENST00000507444.1	2	-
chr12	126869490	126874690	ENST00000507482.5	2	-
chr5	25126305	25190656	ENST00000507600.1	2	-
chr5	110970951	111008899	ENST00000507627.1	2	-
chr4	146109457	146121913	ENST00000507726.4	2	-
chr4	79492416	79576460	ENST00000508174.4	2	+
chr4	37078577	37125424	ENST00000508199.4	2	+
chr4	144642922	144645987	ENST00000508269.1;ENST00000503066.1	2	-
chr5	88943087	89168668	ENST00000508521.1;ENST00000514571.1	2	+
chr4	65998846	66150012	ENST00000508572.1;ENST00000513540.1	2	+
chr17	50281577	50287855	ENST00000508851.1	2	-
chr4	185051896	185107248	ENST00000509017.4	2	+
chr4	78971748	79308798	ENST00000509088.4;ENST00000513153.4;ENST00000515597.1;ENST00000507761.1;ENST00000507476.4;ENST00000512130.4;ENST00000437737.3;ENST00000511895.1;ENST00000511241.4;ENST00000505149.1	2	+
chr4	11722495	11789866	ENST00000509244.1	2	+
chr4	99253929	99275051	ENST00000509295.4	2	+
chr5	177682294	177713969	ENST00000509363.1	2	+
chr4	170343089	170372311	ENST00000509548.2	2	+
chr4	60750586	60789999	ENST00000509559.1	2	+
chr4	57595940	57658800	ENST00000509641.2;ENST00000507808.1	2	-
chr4	143912331	143982454	ENST00000509873.4	2	+
chr4	169945981	169963334	ENST00000509956.1	2	+
chr4	116096291	116297157	ENST00000509983.1	2	-
chr5	12914068	13032886	ENST00000510065.1	2	-
chr4	83668510	83731755	ENST00000510169.1	2	-
chr5	99549432	99577957	ENST00000510302.1	2	+
chr5	33023055	33297910	ENST00000510327.1	2	-
chr4	103961616	104036923	ENST00000510505.1	2	+
chr5	52009815	52080987	ENST00000510583.2	2	+
chr4	131930031	131975952	ENST00000510592.1	2	-
chr5	6868559	6886787	ENST00000510622.1	2	+
chr4	21949015	22330330	ENST00000510705.3	2	+
chr4	138309742	138424149	ENST00000510736.1	2	+
chr4	75361207	75434449	ENST00000510744.1	2	-
chr4	188455578	188538552	ENST00000510832.4	2	+
chr4	137690477	137734977	ENST00000510922.1	2	-
chr5	66298468	66322944	ENST00000510964.2	2	+
chr5	122628952	122730559	ENST00000511194.4	2	-
chr4	173924207	173990851	ENST00000511291.1	2	-
chr4	22997551	23056862	ENST00000511453.4	2	+
chr11	67886496	67891345	ENST00000511677.1	2	+
chr5	33011322	33017607	ENST00000511840.1	2	-
chr5	56059050	56067372	ENST00000511861.1	2	+
chr4	135112905	135123737	ENST00000511899.1	2	-
chr4	179389134	179465305	ENST00000512036.1	2	-
chr5	92410256	92639497	ENST00000512210.4	2	-
chr16	76634998	76658478	ENST00000512279.1	2	+
chr4	59152834	59176146	ENST00000512546.1	2	+
chr5	23951348	24178263	ENST00000512559.4	2	+
chr4	23234625	23285573	ENST00000512563.1	2	-
chr12	126915203	127060397	ENST00000512624.5	2	-
chr4	143286293	143329858	ENST00000512715.1	2	+
chr4	27217479	27282225	ENST00000512873.1	2	+
chr5	26382519	26399819	ENST00000512939.1	2	-
chr5	125108204	125149929	ENST00000512965.1	2	+
chr5	38025697	38183932	ENST00000513039.2;ENST00000508853.1	2	+
chr5	97881428	97922695	ENST00000513288.1	2	+
chr4	136118675	136281294	ENST00000513332.4	2	-
chr11	28702615	29044871	ENST00000513853.4	2	+
chr4	77394491	77494286	ENST00000513871.1	2	-
chr4	129771659	129955368	ENST00000513875.4	2	+
chr8	17131181	17149789	ENST00000513892.2	2	+
chr5	4640731	4648254	ENST00000513925.1	2	+
chr5	96247776	96278751	ENST00000513926.1	2	+
chr4	166388701	166526119	ENST00000514134.1	2	-
chr5	136376348	136397042	ENST00000514282.1	2	-
chr4	23560923	23768652	ENST00000514290.1;ENST00000499715.2	2	+
chr4	141240739	141278789	ENST00000514347.1	2	-
chr14	22380680	22482959	ENST00000514473.2;ENST00000541008.4;ENST00000535351.1;ENST00000556777.1	2	-
chr12	8788274	8795789	ENST00000514568.2	2	+
chr4	138027422	138130685	ENST00000514600.4	2	-
chr4	52789994	52815464	ENST00000514957.1	2	+
chr4	75401218	75423023	ENST00000515230.1	2	+
chr5	68523878	68530007	ENST00000515504.1	2	+
chr4	187532878	187555949	ENST00000515660.4	2	-
chr4	138425523	138436869	ENST00000515860.1	2	+
chr4	57179145	57205510	ENST00000515865.1	2	+
chr8	69425035	69447960	ENST00000517343.4	2	-
chr4	97120701	97135059	ENST00000517407.1	2	+
chr8	311133	331026	ENST00000517765.3	2	-
chr8	87974165	88019113	ENST00000518129.1	2	+
chr8	19183674	19235677	ENST00000518417.1	2	-
chr8	77399072	77537290	ENST00000518706.5	2	+
chr8	137809444	138083570	ENST00000518973.1	2	-
chr8	57219089	57232636	ENST00000519160.4	2	+
chr8	34784052	34864798	ENST00000519189.1	2	+
chr8	20079305	20118442	ENST00000519197.1	2	+
chr8	74052340	74099853	ENST00000519323.1	2	+
chr5	90234926	90290071	ENST00000519336.1	2	-
chr8	95505406	95527524	ENST00000519366.1	2	+
chr8	39566705	39580134	ENST00000519537.4	2	+
chr8	37626015	37674387	ENST00000519978.1	2	-
chr8	2727318	2822482	ENST00000520024.1	2	+
chr5	166128498	166155439	ENST00000520075.1	2	+
chr8	57492884	57545943	ENST00000520370.1	2	+
chr8	2701473	2728417	ENST00000520570.1	2	-
chr8	65527008	65562780	ENST00000520902.1	2	-
chr8	16604255	16664879	ENST00000521055.1	2	+
chr8	71155522	71162572	ENST00000521084.1	2	+
chr8	10484198	10518015	ENST00000521149.2	2	-
chr8	29921819	29953724	ENST00000521245.1	2	+
chr8	40114651	40127468	ENST00000521257.1	2	+
chr8	16676905	16915044	ENST00000521411.2	2	-
chr8	111376663	111515336	ENST00000521753.4	2	+
chr8	127185635	127203222	ENST00000521815.1	2	-
chr8	93134095	93166850	ENST00000521906.4	2	-
chr8	74609698	74633320	ENST00000522127.1	2	-
chr8	34228439	34346731	ENST00000522460.1	2	+
chr8	74103516	74106744	ENST00000522498.1	2	+
chr4	184584093	184625030	ENST00000522554.1	2	-
chr8	93259667	93297976	ENST00000522598.1	2	+
chr5	173789275	173790942	ENST00000522731.1	2	-
chr8	82514568	82677153	ENST00000522776.4	2	-
chr5	158175396	158200016	ENST00000522975.1	2	+
chr8	74599866	74758352	ENST00000523118.4	2	+
chr8	136047047	136165995	ENST00000523150.1	2	+
chr8	134211865	134320447	ENST00000523317.1	2	-
chr8	36004320	36094009	ENST00000523342.1	2	-
chr9	26746953	26786874	ENST00000523363.1	2	+
chr8	90221538	90387952	ENST00000523406.1	2	+
chr5	77942757	77946438	ENST00000523413.2	2	-
chr8	130595299	130655712	ENST00000523502.1	2	-
chr8	37717579	37733756	ENST00000523507.1	2	+
chr5	166905222	166926370	ENST00000523742.1	2	-
chr5	104773641	104799772	ENST00000523745.1	2	+
chr8	121954640	122127184	ENST00000523792.1	2	-
chr8	80535006	80539135	ENST00000523871.1	2	-
chr8	23707141	23789487	ENST00000523874.1	2	+
chr8	71403440	71547657	ENST00000523987.3	2	-
chr8	8559894	8569688	ENST00000524073.1;ENST00000522661.1	2	+
chr8	36537391	36779164	ENST00000524132.4	2	-
chr8	110937690	111027433	ENST00000524283.4	2	-
chr11	29335878	29594295	ENST00000525097.1	2	-
chr11	123454398	123460410	ENST00000525757.1	2	+
chr11	11117854	11183611	ENST00000525758.1	2	+
chr8	12362019	12368615	ENST00000525829.1	2	+
chr11	133783671	133810376	ENST00000526254.1	2	-
chr11	80751200	80762826	ENST00000526840.1	2	-
chr11	41518895	41714448	ENST00000526978.4	2	-
chr11	82603743	82643419	ENST00000527364.1	2	-
chr11	47383148	47395640	ENST00000527426.1	2	-
chr11	122180338	122367973	ENST00000527474.4;ENST00000527100.1	2	-
chr11	96590317	96713822	ENST00000527528.1	2	+
chr11	67934563	67939774	ENST00000527543.1	2	-
chr11	7850751	7905955	ENST00000527847.4	2	-
chr11	89546637	89589611	ENST00000528319.1	2	-
chr11	35132655	35138032	ENST00000528366.1;ENST00000530263.1	2	-
chr11	112393118	112541916	ENST00000528496.1	2	+
chr11	105157927	105531697	ENST00000528811.1	2	-
chr11	41714990	41826222	ENST00000529282.1	2	+
chr11	75210849	75215485	ENST00000529491.1	2	-
chr11	45723309	45744250	ENST00000529769.1	2	+
chr8	12794243	12818291	ENST00000530150.1	2	+
chr11	127021754	127053553	ENST00000530177.1	2	+
chr8	69843299	69854971	ENST00000530194.1	2	+
chr11	13826843	13879499	ENST00000530492.1;ENST00000525381.1	2	-
chr11	27217152	27220102	ENST00000531363.1	2	-
chr11	122089103	122102178	ENST00000531381.1	2	-
chr11	88061774	88098147	ENST00000531454.1	2	-
chr11	13785390	13848002	ENST00000531749.1	2	+
chr11	103675994	103895271	ENST00000533459.1	2	-
chr11	23165187	23203161	ENST00000533591.1	2	+
chr11	42068575	42163851	ENST00000534059.1	2	-
chr11	23730588	23796970	ENST00000534068.1	2	+
chr11	69985876	70015815	ENST00000534086.1	2	+
chr11	65745729	65771585	ENST00000534505.1	2	+
chr8	81885377	81923193	ENST00000534675.1	2	+
chr14	56813183	56930833	ENST00000534909.2	2	+
chr12	19775451	20009937	ENST00000535764.1	2	+
chr12	119225834	119259017	ENST00000536009.1	2	-
chr12	24704565	24774213	ENST00000536131.1	2	+
chr12	11541395	11555838	ENST00000536492.1	2	-
chr12	20014780	20098868	ENST00000536666.1	2	+
chr12	25782706	25814171	ENST00000536949.1	2	-
chr12	23181334	23251499	ENST00000538297.1	2	-
chr12	8664011	8669011	ENST00000539089.1;ENST00000544922.1	2	+
chr12	17589257	17615463	ENST00000539105.1	2	+
chr11	115659658	115843146	ENST00000539305.1	2	+
chr12	24223287	24237965	ENST00000539583.1	2	+
chr12	17509353	17589992	ENST00000540399.1	2	-
chr12	127915442	127951450	ENST00000540882.4	2	+
chr12	31363481	31369301	ENST00000541749.1	2	-
chr12	64507166	64533638	ENST00000541885.1	2	-
chr12	67709047	67729475	ENST00000542219.1	2	-
chr12	15001833	15006683	ENST00000542689.1	2	+
chr12	118849354	118908930	ENST00000544515.1	2	-
chr12	23175648	23191587	ENST00000545400.1	2	+
chr12	90918023	90948669	ENST00000546725.1	2	+
chr12	78448995	78540675	ENST00000546865.4	2	-
chr12	58544124	58813060	ENST00000546977.4	2	+
chr12	59366218	59411171	ENST00000547088.1	2	-
chr12	48231098	48284210	ENST00000547523.1	2	-
chr12	113744577	113773683	ENST00000547963.1	2	-
chr14	19499740	19677923	ENST00000548261.1;ENST00000611741.1	2	+
chr12	69212123	69224242	ENST00000548266.1	2	+
chr12	98113014	98292445	ENST00000548344.1	2	-
chr12	71034122	71118247	ENST00000548497.1;ENST00000549357.1	2	-
chr12	78326680	78359746	ENST00000548512.1	2	-
chr12	42646583	42682816	ENST00000548764.4	2	+
chr12	78396607	78482809	ENST00000548963.1	2	+
chr12	105304867	105327017	ENST00000549251.1	2	-
chr12	90280894	90295675	ENST00000549313.1	2	+
chr14	28592223	28613623	ENST00000549742.1	2	-
chr12	77775783	77783576	ENST00000549993.1	2	+
chr12	42692216	42717119	ENST00000550177.2	2	+
chr12	103547794	103559815	ENST00000550185.4	2	+
chr12	95407935	95436828	ENST00000550470.1	2	-
chr12	81953719	81993133	ENST00000550506.1	2	+
chr12	58565960	58781716	ENST00000550678.1	2	-
chr14	30438006	30503271	ENST00000550680.4;ENST00000548631.4;ENST00000550118.2	2	-
chr12	93894965	93943603	ENST00000550687.1	2	-
chr12	73159190	73208317	ENST00000550723.1	2	+
chr12	41829898	41932592	ENST00000550874.1	2	-
chr14	29264381	29378656	ENST00000551040.4	2	-
chr12	73115957	73143856	ENST00000551135.4	2	-
chr14	28830248	29028763	ENST00000551588.4;ENST00000551227.1	2	+
chr15	24979557	25056565	ENST00000551631.5;ENST00000551361.1;ENST00000553134.4;ENST00000551938.1;ENST00000552781.2;ENST00000547292.1	2	+
chr12	63292625	63360037	ENST00000551729.2	2	-
chr14	26843452	27160420	ENST00000552303.1;ENST00000548170.1	2	+
chr12	70180338	70202004	ENST00000552324.1	2	+
chr12	82481118	82497560	ENST00000552532.1	2	-
chr14	86014686	86062960	ENST00000553346.1	2	-
chr15	20940438	20993303	ENST00000553416.4	2	+
chr14	85983946	86129778	ENST00000553668.2	2	+
chr14	58828234	58894284	ENST00000553762.1	2	+
chr14	87710419	87872291	ENST00000554305.4	2	-
chr15	93589867	93760799	ENST00000554318.2	2	+
chr14	100967652	100987280	ENST00000554693.3	2	+
chr14	81741002	82030349	ENST00000554814.1	2	+
chr14	95620914	95643285	ENST00000555032.1	2	+
chr14	51982520	51987219	ENST00000555115.1	2	-
chr14	85393879	85420074	ENST00000555272.1	2	+
chr14	101257332	101278318	ENST00000555328.1	2	+
chr15	93900701	93973822	ENST00000555364.4	2	+
chr14	38290953	38311930	ENST00000555636.1	2	+
chr14	38190983	38202923	ENST00000555655.1	2	+
chr14	48396508	48491767	ENST00000555693.1	2	-
chr14	52111122	52129625	ENST00000555852.1	2	-
chr14	44444747	44480617	ENST00000556472.1	2	-
chr14	36214607	36235608	ENST00000556542.1	2	+
chr14	88024609	88097619	ENST00000556673.2	2	+
chr14	46064159	46501823	ENST00000556886.1	2	+
chr14	41587861	41604856	ENST00000557067.1	2	-
chr14	87353070	87573022	ENST00000557070.1	2	-
chr14	42362983	42703655	ENST00000557251.1;ENST00000554042.1	2	+
chr14	44507407	44538513	ENST00000557465.1;ENST00000555433.1;ENST00000556228.1	2	+
chr14	85362457	85516934	ENST00000557547.1	2	-
chr14	83018201	83039602	ENST00000557709.1	2	-
chr14	56310880	56326208	ENST00000558120.4	2	+
chr15	97370371	97521811	ENST00000558621.2	2	-
chr15	93905405	94107938	ENST00000558874.1	2	-
chr15	39512482	39519854	ENST00000559570.1	2	-
chr15	61298791	61635449	ENST00000559783.2	2	-
chr15	99807059	99839065	ENST00000560059.4	2	+
chr15	39019233	39024918	ENST00000560709.1	2	+
chr15	47884310	48049112	ENST00000560900.1;ENST00000558370.1	2	+
chr15	37365027	37490808	ENST00000561054.1	2	-
chr15	38139595	38226865	ENST00000561320.4	2	-
chr15	35970358	36252257	ENST00000561394.1	2	-
chr16	58847807	58880036	ENST00000562304.1	2	-
chr16	65233056	65432820	ENST00000562656.1	2	+
chr11	90489310	90863696	ENST00000562678.4	2	+
chr15	23912409	23941716	ENST00000562975.1	2	+
chr15	23975172	24003435	ENST00000563016.1	2	+
chr18	55881688	55920199	ENST00000563553.1	2	-
chr18	71837039	71870788	ENST00000563639.2	2	+
chr16	65141756	65176573	ENST00000563754.1	2	-
chr16	8309962	8357860	ENST00000564185.1	2	+
chr5	125493261	125602227	ENST00000564199.1	2	+
chr16	76107283	76147779	ENST00000564561.1	2	-
chr15	32536047	32587613	ENST00000564670.1	2	+
chr18	47501172	47558383	ENST00000565127.1	2	+
chr15	72608481	72636888	ENST00000565305.4	2	-
chr3	14799331	14811414	ENST00000566553.1	2	-
chr6	22134957	22147193	ENST00000566912.1	2	-
chr16	24472798	24495177	ENST00000566929.1	2	-
chr16	65190973	65234914	ENST00000567058.1	2	-
chr16	74422120	74435254	ENST00000567148.1;ENST00000566506.1	2	+
chr3	70196894	70312726	ENST00000567252.1	2	-
chr16	17967393	18173063	ENST00000567304.1;ENST00000563866.1	2	-
chr16	58421361	58450695	ENST00000567448.1	2	+
chr1	179926641	179941796	ENST00000567486.2	2	-
chr16	50735713	50740716	ENST00000567728.1	2	-
chr16	76736342	76928169	ENST00000567777.1	2	+
chr16	80065836	80157655	ENST00000567851.4	2	+
chr16	60486819	60523250	ENST00000567862.1	2	-
chr19	28418483	28429490	ENST00000567877.1	2	-
chr16	79798050	79827150	ENST00000567966.1	2	-
chr15	28719377	28738431	ENST00000568033.1	2	-
chr18	71519962	71578956	ENST00000568095.4	2	-
chr16	74192392	74215521	ENST00000568137.1	2	-
chr16	59855353	60053973	ENST00000568279.2	2	+
chr16	76228385	76262365	ENST00000568714.1	2	-
chr17	71097775	71202177	ENST00000569074.1	2	-
chr13	90060247	90119719	ENST00000569476.2	2	-
chr16	35207959	35253649	ENST00000569557.2	2	+
chr15	55056747	55092173	ENST00000569661.4	2	+
chr16	47858579	47908431	ENST00000569726.1	2	+
chr16	47849314	47887130	ENST00000570024.1	2	-
chr16	9466655	9517564	ENST00000570038.1	2	+
chr17	82729164	82734143	ENST00000570919.1	2	-
chr17	3134969	3176935	ENST00000572821.4	2	-
chr17	4610449	4617650	ENST00000573270.1	2	+
chr16	11819850	11828811	ENST00000573319.1	2	-
chr18	29278509	29361963	ENST00000577674.1	2	-
chr18	51392042	51468378	ENST00000578152.4	2	+
chr18	26422995	26426101	ENST00000578367.1	2	+
chr17	28256438	28265551	ENST00000578466.1	2	+
chr17	34837871	34859046	ENST00000579327.1	2	-
chr18	22723491	22786873	ENST00000579356.1;ENST00000581274.1;ENST00000581177.1	2	-
chr9	95650162	95715697	ENST00000580326.1	2	+
chr18	14477955	14499278	ENST00000581457.1	2	-
chr18	23957754	23982556	ENST00000582300.2	2	-
chr18	10323132	10372380	ENST00000582531.1	2	-
chr18	24725853	24929076	ENST00000582650.4	2	+
chr18	76227990	76233387	ENST00000582755.1	2	-
chr17	73737854	73756557	ENST00000583854.1	2	+
chr18	4807935	5004537	ENST00000584204.1	2	-
chr18	27336379	27595164	ENST00000584546.4	2	-
chr18	77180106	77235430	ENST00000584843.1	2	+
chr6	165948223	165988048	ENST00000584911.1	2	-
chr17	10878193	10880895	ENST00000585243.1	2	+
chr17	68628154	68679606	ENST00000585484.1	2	+
chr18	61571348	61579456	ENST00000585706.1	2	-
chr17	78618762	78632051	ENST00000586185.1	2	-
chr18	55721396	55784944	ENST00000587346.1	2	+
chr19	35960512	35964063	ENST00000587412.1	2	+
chr6	139182989	139239653	ENST00000587814.4;ENST00000587333.4;ENST00000619494.1	2	-
chr18	44323436	44531697	ENST00000587877.1	2	-
chr17	51439653	51445802	ENST00000588341.1	2	+
chr19	41454169	41500644	ENST00000588495.4	2	-
chr18	35951803	35966118	ENST00000589074.1	2	-
chr18	55105904	55124306	ENST00000589125.4	2	-
chr18	64104091	64423601	ENST00000589376.1;ENST00000417298.1	2	+
chr18	55893038	56023462	ENST00000589440.1	2	+
chr18	56050129	56096314	ENST00000589450.4	2	+
chr19	27849730	27889222	ENST00000589471.1	2	-
chr19	9498678	9510079	ENST00000589751.1	2	+
chr19	31967099	32025791	ENST00000590053.1	2	-
chr19	28065267	28125430	ENST00000590229.1	2	+
chr7	20096137	20130475	ENST00000590912.1	2	+
chr19	28883430	28953245	ENST00000591285.1;ENST00000587850.1	2	+
chr18	59360700	59386749	ENST00000591331.1	2	+
chr18	60630167	60902726	ENST00000591869.1	2	-
chr19	14254189	14293205	ENST00000592263.1;ENST00000589512.1	2	-
chr18	79792726	79816529	ENST00000592499.2	2	+
chr17	77528125	77536592	ENST00000592572.1	2	+
chr19	37823722	37855196	ENST00000592640.4	2	-
chr17	70312831	70368916	ENST00000592809.1	2	-
chr18	42186668	42459675	ENST00000593234.4	2	+
chr19	22017959	22036315	ENST00000596778.1	2	-
chr19	20432552	20528615	ENST00000598131.1	2	+
chr19	20972262	20983210	ENST00000598137.1	2	+
chr19	23949579	23957734	ENST00000598914.1	2	-
chr10	45016101	45147221	ENST00000599308.2	2	-
chr7	137119757	137164270	ENST00000599888.2	2	-
chr19	22043500	22050005	ENST00000600071.1	2	-
chr1	213832541	213981331	ENST00000601744.4;ENST00000625344.1;ENST00000608399.1;ENST00000627331.1;ENST00000627723.1;ENST00000413560.4;ENST00000615085.2;ENST00000601335.4;ENST00000630355.1;ENST00000601854.4;ENST00000610094.1	2	-
chr19	34839182	34855304	ENST00000601776.1	2	+
chr4	155304998	155330310	ENST00000602249.4;ENST00000508191.1	2	+
chr17	16788057	16816540	ENST00000602730.1;ENST00000582895.1	2	+
chr9	24545952	24591993	ENST00000602851.4	2	+
chr5	149406879	149428678	ENST00000602964.1	2	+
chr10	70929925	70932057	ENST00000603033.1	2	+
chr20	10902284	10914535	ENST00000603462.1	2	+
chr9	13406380	13431329	ENST00000604724.4	2	-
chr13	78054845	78578813	ENST00000605996.4;ENST00000606187.4;ENST00000606803.1	2	+
chr13	34545929	34671182	ENST00000606365.1	2	-
chr2	59218680	60100200	ENST00000606382.1;ENST00000444001.2	2	-
chr2	55952158	56181652	ENST00000606639.1	2	+
chr11	131253446	131350917	ENST00000606885.1	2	+
chr2	195451778	195515699	ENST00000606986.1	2	-
chr13	87427200	87670963	ENST00000607309.1;ENST00000436290.2	2	-
chr2	10878269	10885118	ENST00000607419.1	2	+
chr13	106617810	106631359	ENST00000607593.1	2	+
chr6	97816709	98399872	ENST00000607823.4	2	+
chr11	127271062	127337033	ENST00000608214.1	2	+
chr3	75540049	75579999	ENST00000608389.1	2	-
chr3	125774714	125797953	ENST00000610060.1	2	+
chr15	95638494	95716890	ENST00000611285.1	2	+
chr9	114666434	114682089	ENST00000612244.3	2	-
chr13	46474246	46493268	ENST00000612699.1	2	+
chr9	41006999	41074617	ENST00000613141.1	2	-
chr9	40767870	40806344	ENST00000613429.1	2	+
chr7	9082557	9189785	ENST00000614289.1	2	-
chr13	58165827	58209483	ENST00000615202.1	2	+
chr12	92247756	92363832	ENST00000615716.1	2	-
chr20	5066082	5068154	ENST00000616569.1	2	-
chr15	96110040	96135469	ENST00000616912.3;ENST00000620029.3	2	-
chr13	37934565	38048169	ENST00000617568.1	2	+
chr5	158320683	158409773	ENST00000619068.1	2	-
chr12	126032995	126043485	ENST00000620193.1	2	+
chr14	19348216	19384587	ENST00000621052.1	2	-
chr2	779840	868426	ENST00000621134.3	2	-
chr17	32426758	32438760	ENST00000623710.1	2	-
chr7	56809214	56848800	ENST00000624628.1	2	-
chr5	125325350	125367734	ENST00000625219.1	2	+
chr5	161910252	162001196	ENST00000625268.1	2	-
chr1	59132473	59240555	ENST00000625548.1	2	+
chr10	25651712	25732935	ENST00000626230.1	2	+
chrX	98573859	98864984	ENST00000626665.1	2	+
chr2	118031840	118055033	ENST00000627626.1	2	+
chr9	98854193	98872415	ENST00000628879.1;ENST00000589976.4;ENST00000592627.4;ENST00000588535.1	2	-
chr10	89853906	89914948	ENST00000629067.1	2	+
chr10	59738472	59756041	ENST00000629130.1	2	-
chrX	149825708	149879799	ENST00000629221.1	2	+
chr13	68861284	68885325	ENST00000629293.1	2	-
chr9	30388935	30575012	ENST00000629369.1	2	-
chr7	38341577	38378804	ENST00000629576.1;ENST00000629357.1	2	+
chr1	152365379	152408084	ENST00000630125.1;ENST00000628475.1	2	+
chr8	128904773	128966001	ENST00000630386.1	2	-
chrX	76657798	77014532	ENST00000630388.1	2	-
chr15	70570958	70586606	ENST00000630447.1	2	-
chr6	21486061	21511895	ENST00000630914.1	2	-
chr1	11357979	11364530	TCONS_00000838	2	+
chr1	27038013	27064706	TCONS_00000869;TCONS_00000870	2	+
chr1	38141692	38162549	TCONS_00000894;TCONS_00001987	2	+
chr1	55870512	55880083	TCONS_00000951;TCONS_00002039	2	+
chr1	55975349	56017825	TCONS_00000953	2	+
chr1	100656278	100706144	TCONS_00001058	2	+
chr1	171614870	171624101	TCONS_00001200	2	+
chr1	219442777	219445476	TCONS_00001281	2	+
chr1	14282653	14304441	TCONS_00001392	2	-
chr1	25999383	26004549	TCONS_00001436	2	-
chr1	35141339	35146397	TCONS_00001452;TCONS_00001453	2	-
chr1	82536174	82555520	TCONS_00001536	2	-
chr1	84454668	84459030	TCONS_00001550	2	-
chr1	91489019	91499203	TCONS_00001583	2	-
chr1	212627226	212638560	TCONS_00001808;TCONS_00001809;TCONS_00001810;TCONS_00002580;TCONS_00001811;TCONS_00002581;TCONS_00002582	2	-
chr1	79270306	79309661	TCONS_00002076	2	+
chr1	79377077	79406257	TCONS_00002078	2	+
chr2	113503604	113508265	TCONS_00002981;TCONS_00004875	2	+
chr2	137878753	137926407	TCONS_00003408	2	-
chr2	11407282	11421267	TCONS_00003577	2	+
chr2	13300685	13331594	TCONS_00003583	2	+
chr2	24403723	24410585	TCONS_00003602	2	+
chr2	30689067	30697523	TCONS_00003623	2	+
chr2	56523144	56589495	TCONS_00003691	2	+
chr2	81822364	81850532	TCONS_00003749	2	+
chr2	84963111	84967208	TCONS_00003752	2	+
chr2	106701756	106800794	TCONS_00003813;TCONS_00004869;TCONS_00003814	2	+
chr2	122220585	122248832	TCONS_00003842	2	+
chr2	129288954	129354458	TCONS_00003869	2	+
chr2	130666565	130679901	TCONS_00003872	2	+
chr2	136088655	136111710	TCONS_00003883	2	+
chr2	153311668	153333250	TCONS_00003907	2	+
chr2	155472955	155489573	TCONS_00003908;TCONS_00003909	2	+
chr2	156787790	156865729	TCONS_00003913	2	+
chr2	179900059	179917644	TCONS_00003954	2	+
chr2	206879411	206934995	TCONS_00003998;TCONS_00003999;TCONS_00004985;TCONS_00004986;TCONS_00004000	2	+
chr2	213168241	213174311	TCONS_00004009;TCONS_00004997	2	+
chr2	31710205	31765315	TCONS_00004196	2	-
chr2	70836434	70860875	TCONS_00004303	2	-
chr2	84469856	84478025	TCONS_00004321	2	-
chr2	85982575	85998119	TCONS_00004325	2	-
chr2	101551602	101567908	TCONS_00004354	2	-
chr2	104297479	104375401	TCONS_00004357;TCONS_00004359	2	-
chr2	176831238	176843599	TCONS_00004508	2	-
chr2	220805818	220853662	TCONS_00004594;TCONS_00005339;TCONS_00004595	2	-
chr2	220882753	220937341	TCONS_00004596	2	-
chr2	240381442	240387726	TCONS_00004629	2	-
chr2	13181968	13213560	TCONS_00004702	2	+
chr3	103927194	104011724	TCONS_00005423	2	+
chr3	152650468	152739949	TCONS_00005626;TCONS_00006278;TCONS_00007008;TCONS_00006279;TCONS_00007009	2	+
chr3	39203004	39211401	TCONS_00005991;TCONS_00005992	2	+
chr3	57971876	57984511	TCONS_00006032	2	+
chr3	83953649	84054125	TCONS_00006118;TCONS_00006119	2	+
chr3	86659055	86722687	TCONS_00006120;TCONS_00006907	2	+
chr3	129055490	129058636	TCONS_00006219	2	+
chr3	141851778	141861308	TCONS_00006248;TCONS_00006992	2	+
chr3	191753167	191759703	TCONS_00006350	2	+
chr3	19676067	19688480	TCONS_00006454	2	-
chr3	65165458	65174825	TCONS_00006526	2	-
chr3	66780847	66824369	TCONS_00006527	2	-
chr3	106367990	106427952	TCONS_00006572;TCONS_00006575	2	-
chr3	106750827	106771141	TCONS_00006579	2	-
chr3	106809013	106814287	TCONS_00006580;TCONS_00006581;TCONS_00006582;TCONS_00007222	2	-
chr3	137258315	137320749	TCONS_00006675	2	-
chr3	166929345	166956930	TCONS_00006705	2	-
chr3	167178456	167183380	TCONS_00006706	2	-
chr3	182149494	182177219	TCONS_00006719;TCONS_00007316;TCONS_00007317	2	-
chr3	194844308	194846777	TCONS_00006757	2	-
chr3	16235124	16241746	TCONS_00006792	2	+
chr3	88338422	88382788	TCONS_00006910	2	+
chr3	102917406	103152437	TCONS_00006923	2	+
chr4	45722742	45907851	TCONS_00007758	2	-
chr4	10408292	10410148	TCONS_00007980	2	+
chr4	11313795	11351294	TCONS_00007986;TCONS_00008753;TCONS_00007988;TCONS_00008754;TCONS_00008755	2	+
chr4	13988825	14093332	TCONS_00007999;TCONS_00008000	2	+
chr4	38721764	38739134	TCONS_00008048	2	+
chr4	38748305	38752965	TCONS_00008049;TCONS_00008777	2	+
chr4	105353684	105359408	TCONS_00008185	2	+
chr4	121489988	121514938	TCONS_00008214	2	+
chr4	128653874	128660697	TCONS_00008252	2	+
chr4	179170863	179306782	TCONS_00008353	2	+
chr4	187814668	187868553	TCONS_00008377	2	+
chr4	3049553	3062614	TCONS_00008412	2	-
chr4	12469857	12609377	TCONS_00008437;TCONS_00008438	2	-
chr4	32439987	32560308	TCONS_00008457	2	-
chr4	39142480	39177696	TCONS_00008469	2	-
chr4	68736197	68750921	TCONS_00008500;TCONS_00009069	2	-
chr4	114311945	114364957	TCONS_00008550;TCONS_00009107;TCONS_00008552;TCONS_00009108;TCONS_00008553	2	-
chr4	124024093	124028363	TCONS_00008567;TCONS_00008568;TCONS_00008569	2	-
chr4	175236599	175238306	TCONS_00008663	2	-
chr4	175445293	175451425	TCONS_00008664	2	-
chr4	98673289	98678326	TCONS_00008845	2	+
chr4	114681790	114689958	TCONS_00008872	2	+
chr4	170226604	170273824	TCONS_00008931	2	+
chr4	183472610	183479074	TCONS_00008948	2	+
chr4	119117478	119128350	TCONS_00009112;TCONS_00008561	2	-
chr4	177213611	177227304	TCONS_00009176;TCONS_00009177;TCONS_00008667	2	-
chr5	21107430	21154676	TCONS_00009369	2	+
chr5	68439094	68444959	TCONS_00009685	2	-
chr5	112656425	112682970	TCONS_00009753	2	-
chr5	2940764	2960681	TCONS_00009845	2	+
chr5	14970941	14992945	TCONS_00009879	2	+
chr5	34384382	34415350	TCONS_00009920	2	+
chr5	109907557	109912265	TCONS_00010056	2	+
chr5	159576419	159585894	TCONS_00010155;TCONS_00010823	2	+
chr5	161059903	161082383	TCONS_00010156	2	+
chr5	26321	37722	TCONS_00010226	2	-
chr5	1040742	1048312	TCONS_00010232;TCONS_00010873;TCONS_00010233;TCONS_00010234;TCONS_00010235;TCONS_00010874;TCONS_00010236;TCONS_00010237;TCONS_00010875;TCONS_00010876;TCONS_00010238;TCONS_00010878;TCONS_00010239;TCONS_00010240	2	-
chr5	2303751	2312305	TCONS_00010247	2	-
chr5	12837177	12862010	TCONS_00010272	2	-
chr5	21138805	21172621	TCONS_00010281	2	-
chr5	36372163	36397333	TCONS_00010302	2	-
chr5	42318153	42374425	TCONS_00010318	2	-
chr5	68508237	68520262	TCONS_00010362;TCONS_00010948	2	-
chr5	91242935	91264678	TCONS_00010401	2	-
chr5	145389815	145396285	TCONS_00010520	2	-
chr5	168273923	168277724	TCONS_00010547	2	-
chr5	66347761	66440487	TCONS_00010941	2	-
chr6	93707082	93776481	TCONS_00011180;TCONS_00011183	2	+
chr6	164793374	164827664	TCONS_00011240;TCONS_00012356	2	-
chr6	169419005	169425156	TCONS_00011248	2	-
chr6	119452546	119491302	TCONS_00011551;TCONS_00011230	2	-
chr6	8984671	9046478	TCONS_00011689;TCONS_00011690	2	+
chr6	14431726	14463398	TCONS_00011699	2	+
chr6	14474572	14512230	TCONS_00011700;TCONS_00011701;TCONS_00011702	2	+
chr6	17332229	17359313	TCONS_00011710	2	+
chr6	20321109	20333240	TCONS_00011716	2	+
chr6	40164911	40171615	TCONS_00011811	2	+
chr6	88008007	88019929	TCONS_00011881	2	+
chr6	90613367	90634601	TCONS_00011887	2	+
chr6	112717387	112737670	TCONS_00011923	2	+
chr6	114998357	115001992	TCONS_00011934	2	+
chr6	121917345	121962421	TCONS_00011942;TCONS_00011943	2	+
chr6	128648520	128694313	TCONS_00011948;TCONS_00012597;TCONS_00011949	2	+
chr6	156310903	156363651	TCONS_00012001;TCONS_l2_00025276	2	+
chr6	163927065	164008661	TCONS_00012013	2	+
chr6	15160932	15184699	TCONS_00012088	2	-
chr6	77112943	77151237	TCONS_00012214	2	-
chr6	170166229	170177138	TCONS_00012378;TCONS_l2_00025054;TCONS_l2_00025055;TCONS_l2_00025056;TCONS_l2_00025057	2	-
chr6	23349433	23370274	TCONS_00012436;TCONS_00011734	2	+
chr6	170167941	170172935	TCONS_00012633	2	+
chr6	106491096	106502184	TCONS_00012765;TCONS_00012240	2	-
chr6	115901813	115926694	TCONS_00012778	2	-
chr7	45937877	45958651	TCONS_00013003;TCONS_00013436	2	+
chr7	4434362	4478688	TCONS_00013326	2	+
chr7	5794481	5816348	TCONS_00013329	2	+
chr7	37492856	37530709	TCONS_00013414	2	+
chr7	94311163	94388790	TCONS_00013536	2	+
chr7	106953227	106995064	TCONS_00013559	2	+
chr7	113018385	113059008	TCONS_00013568	2	+
chr7	129525531	129532389	TCONS_00013587	2	+
chr7	135980949	136020796	TCONS_00013605	2	+
chr7	145043806	145160265	TCONS_00013619;TCONS_00014228;TCONS_00013620	2	+
chr7	53380532	53418878	TCONS_00013804	2	-
chr7	128221403	128236416	TCONS_00013948	2	-
chr8	80893953	80952319	TCONS_00014542	2	+
chr8	57030409	57053143	TCONS_00014706	2	+
chr8	58513991	58527332	TCONS_00014721	2	+
chr8	81359686	81393994	TCONS_00014782	2	+
chr8	96453084	96457436	TCONS_00014801	2	+
chr8	116532298	116575189	TCONS_00014836	2	+
chr8	131053599	131129898	TCONS_00014859;TCONS_00014860	2	+
chr8	5858283	5899731	TCONS_00014915	2	-
chr8	29381155	29390608	TCONS_00014957	2	-
chr8	53278137	53303447	TCONS_00015002	2	-
chr8	53493748	53495503	TCONS_00015007	2	-
chr8	66182724	66186848	TCONS_00015029	2	-
chr8	117394748	117519289	TCONS_00015143;TCONS_00015491;TCONS_00015144	2	-
chr8	117640351	117683683	TCONS_00015145;TCONS_00015146	2	-
chr8	127221790	127229305	TCONS_00015171	2	-
chr9	91063293	91075132	TCONS_00015568	2	-
chr9	1298276	1328584	TCONS_00015905;TCONS_00015906	2	+
chr9	7304599	7343465	TCONS_00015916	2	+
chr9	24046213	24146895	TCONS_00015932	2	+
chr9	33705088	33708781	TCONS_00015947	2	+
chr9	73924018	73978621	TCONS_00016015;TCONS_00016016	2	+
chr9	84619332	84656581	TCONS_00016036	2	+
chr9	89527850	89553702	TCONS_00016057	2	+
chr9	103999480	104028004	TCONS_00016108;TCONS_00016110	2	+
chr9	118951106	118980423	TCONS_00016144;TCONS_00016145;TCONS_00016146	2	+
chr9	135131286	135135340	TCONS_00016212	2	+
chr9	11143875	11194381	TCONS_00016269	2	-
chr9	23264131	23438658	TCONS_00016284	2	-
chr9	32679842	32705366	TCONS_00016289	2	-
chr9	87384868	87386607	TCONS_00016391	2	-
chr9	88102785	88113439	TCONS_00016395;TCONS_00016825	2	-
chr9	92000888	92004309	TCONS_00016407	2	-
chr9	117998756	118024464	TCONS_00016472	2	-
chr9	1633517	1929562	TCONS_00016530;TCONS_00015907	2	+
chr9	38650198	38662719	TCONS_00016578	2	+
chrX	1572662	1585706	TCONS_00017120	2	+
chrX	47672509	47685468	TCONS_00017163	2	+
chrX	87724060	87728512	TCONS_00017351	2	-
chr10	70610316	70668752	TCONS_00017839	2	+
chr10	3943012	3964211	TCONS_00018089;TCONS_00018090	2	+
chr10	20597144	20609971	TCONS_00018133	2	+
chr10	37395637	37430720	TCONS_00018163	2	+
chr10	56298951	56314767	TCONS_00018206;TCONS_00018732	2	+
chr10	75426113	75430508	TCONS_00018246	2	+
chr10	84572142	84575819	TCONS_00018256	2	+
chr10	90858369	90861664	TCONS_00018282	2	+
chr10	91575278	91580755	TCONS_00018284	2	+
chr10	104566992	104585594	TCONS_00018320	2	+
chr10	9790518	9878076	TCONS_00018429;TCONS_00018880;TCONS_00018430	2	-
chr10	57112862	57222797	TCONS_00018523	2	-
chr10	81792835	81817523	TCONS_00018557	2	-
chr10	91034053	91037203	TCONS_00018573	2	-
chr10	59013683	59065859	TCONS_00018738;TCONS_00018208;TCONS_00018739	2	+
chr10	78179170	78214082	TCONS_00018764;TCONS_00018247	2	+
chr11	21782672	21843078	TCONS_00019253;TCONS_00019254;TCONS_00019255	2	+
chr11	34692452	34702015	TCONS_00019273	2	+
chr11	45008280	45041696	TCONS_00019285	2	+
chr11	80280991	80296849	TCONS_00019406	2	+
chr11	81089449	81097419	TCONS_00019407	2	+
chr11	109946560	109973237	TCONS_00019461	2	+
chr11	11635278	11650888	TCONS_00019576	2	-
chr11	29082038	29158958	TCONS_00019597	2	-
chr11	33936604	33954775	TCONS_00019611	2	-
chr11	35065125	35073958	TCONS_00019615	2	-
chr11	95614824	95687863	TCONS_00019736	2	-
chr11	103565575	103639070	TCONS_00019740	2	-
chr11	133653686	133693042	TCONS_00019808	2	-
chr11	102641137	102677785	TCONS_00019986	2	+
chr12	18753598	18773390	TCONS_00020348	2	+
chr12	48212783	48225938	TCONS_00020406	2	+
chr12	92557371	92584159	TCONS_00020518	2	+
chr12	3961890	3996969	TCONS_00020679	2	-
chr12	82556864	82561154	TCONS_00020858	2	-
chr12	87612620	87649512	TCONS_00020860	2	-
chr12	97230120	97257410	TCONS_00020889	2	-
chr13	41296202	41299721	TCONS_00021765	2	+
chr13	42437426	42485760	TCONS_00021769	2	+
chr13	47219090	47270314	TCONS_00021787	2	+
chr13	53057155	53076713	TCONS_00021794	2	+
chr13	79637467	79666741	TCONS_00021853	2	+
chr13	80131477	80159336	TCONS_00021857	2	+
chr13	99905371	99908357	TCONS_00021881	2	+
chr13	104323427	104368459	TCONS_00021887	2	+
chr13	74649344	74732864	TCONS_00022050;TCONS_00022293	2	-
chr13	76600428	76729505	TCONS_00022053	2	-
chr13	85111843	85148149	TCONS_00022076;TCONS_00022302	2	-
chr13	106456798	106460209	TCONS_00022103	2	-
chr13	112182522	112194987	TCONS_00022120;TCONS_00022316;TCONS_00022121	2	-
chr13	49636505	49640126	TCONS_00022282	2	-
chr14	52189793	52260174	TCONS_00022745	2	-
chr14	54387941	54392556	TCONS_00022750	2	-
chr14	45744121	45772456	TCONS_00022980	2	+
chr15	73647563	73655006	TCONS_00023458	2	+
chr15	93089455	93141521	TCONS_00023516	2	+
chr15	34675354	34720507	TCONS_00023623	2	-
chr15	55510749	55514514	TCONS_00023685	2	-
chr15	62173884	62186066	TCONS_00023690	2	-
chr15	20300312	20325831	TCONS_00023846;TCONS_00023847	2	+
chr15	53082838	53101727	TCONS_00023943;TCONS_00023414	2	+
chr16	51777824	51813557	TCONS_00024405	2	+
chr16	61129116	61152058	TCONS_00024428	2	+
chr16	52296695	52383754	TCONS_00024654;TCONS_00025008	2	-
chr16	56039977	56077415	TCONS_00024672;TCONS_00024673	2	-
chr16	65867423	65871286	TCONS_00024699	2	-
chr16	73948588	73994706	TCONS_00024726	2	-
chr16	19923569	19929259	TCONS_00024814	2	+
chr17	55612981	55648438	TCONS_00025436;TCONS_00025437	2	+
chr17	57187147	57205075	TCONS_00025440	2	+
chr17	76830673	76835058	TCONS_00025499	2	+
chr17	78279630	78306183	TCONS_00025511	2	+
chr17	38287062	38296263	TCONS_00025619	2	-
chr18	8974494	8998422	TCONS_00026275	2	+
chr18	52048277	52165307	TCONS_00026330	2	+
chr18	75165714	75180191	TCONS_00026369;TCONS_00026641;TCONS_00026643	2	+
chr18	2506566	2510777	TCONS_00026393;TCONS_00026394	2	-
chr18	39113489	39159073	TCONS_00026498	2	-
chr18	64871917	64992833	TCONS_00026545	2	-
chr18	73408646	73653725	TCONS_00026558;TCONS_00026559;TCONS_00026735	2	-
chr18	73669459	73691329	TCONS_00026560;TCONS_00026561;TCONS_00026736;TCONS_00026737	2	-
chr18	75112348	75125561	TCONS_00026565	2	-
chr18	10017465	10020824	TCONS_00026598	2	+
chr19	21902903	21918917	TCONS_00026952	2	+
chr19	9387370	9407175	TCONS_00027174	2	-
chr19	13670516	13679175	TCONS_00027198;TCONS_00027686	2	-
chr20	56142383	56169368	TCONS_00028448	2	-
chr21	19899796	19966725	TCONS_00028973	2	+
chr21	42812269	42817887	TCONS_00029036	2	+
chr22	23492810	23511985	TCONS_00029528;TCONS_00029776	2	+
chr22	26836612	26842347	TCONS_00029558	2	+
chr22	37464544	37466850	TCONS_00029696;TCONS_00029904	2	-
chr10	32413497	32436092	TCONS_l2_00003470	2	-
chr11	88423305	88428226	TCONS_l2_00004709;TCONS_l2_00005330;TCONS_l2_00004710;TCONS_l2_00004711	2	+
chr12	105511490	105545545	TCONS_l2_00005873	2	+
chr12	2706215	2726749	TCONS_l2_00006048	2	-
chr14	40583773	40629622	TCONS_l2_00008039	2	-
chr2	33650608	33656221	TCONS_l2_00013559	2	+
chr2	10535092	10542037	TCONS_l2_00014437	2	-
chr2	105593097	105610559	TCONS_l2_00015884;TCONS_l2_00014759	2	-
chr20	55553962	55626505	TCONS_l2_00016674	2	-
chr3	46418028	46423034	TCONS_l2_00019288	2	-
chr4	49308487	49326385	TCONS_l2_00021133	2	-
chr4	174057529	174089737	TCONS_l2_00021403	2	-
chr5	36487451	36522308	TCONS_l2_00022844	2	-
chr6	5892755	5907121	TCONS_l2_00024003	2	+
chr6	1458837	1489618	TCONS_l2_00024559;TCONS_l2_00024560	2	-
chr7	26495175	26497796	TCONS_l2_00025735	2	+
chr1	201399773	201403034	CUFF.13275.2	3	+
chr13	23715183	23728835	CUFF.46700.1	3	+
chr11	64449074	64451657	ENST00000316124.3	3	+
chr2	85815130	85825391	ENST00000366278.2	3	+
chr8	143039262	143054303	ENST00000395172.4	3	+
chr3	49903882	49906240	ENST00000412015.1	3	+
chr10	120925547	120980700	ENST00000414774.1	3	-
chr22	50674415	50733298	ENST00000414786.5	3	+
chr7	131910220	131948953	ENST00000415393.1	3	+
chr1	1137017	1144056	ENST00000416774.1	3	+
chrX	135421943	135428074	ENST00000417443.2	3	+
chr6	160931080	160969771	ENST00000417479.1	3	+
chr7	155421206	155457099	ENST00000419225.1	3	-
chr13	30419519	30422237	ENST00000420694.1	3	-
chr20	63166797	63180903	ENST00000423020.1	3	-
chr9	135907812	135913513	ENST00000423793.1	3	+
chr9	96687056	96721121	ENST00000423924.1	3	+
chr1	2581560	2584533	ENST00000424215.1	3	+
chr9	62801465	62813486	ENST00000424345.4	3	+
chr22	45133020	45163781	ENST00000426282.5	3	-
chr22	42438023	42446195	ENST00000428765.1	3	+
chr1	47179250	47180339	ENST00000429328.2	3	+
chr1	38047314	38105734	ENST00000432922.4	3	+
chr13	21303515	21348721	ENST00000434601.6	3	-
chr1	3623190	3624743	ENST00000435049.1	3	-
chr20	50163464	50166102	ENST00000435301.2	3	-
chrX	49876724	49879241	ENST00000437322.2	3	-
chr6	169788790	169798825	ENST00000437615.1	3	-
chr6	41494853	41546243	ENST00000440194.1;ENST00000414386.4;ENST00000439386.1	3	-
chr2	64395220	64453798	ENST00000441630.1	3	-
chr2	167293171	167558333	ENST00000442316.1	3	+
chr1	54887563	54888850	ENST00000443284.1;ENST00000436033.1;ENST00000455380.4	3	+
chr10	132943967	132965289	ENST00000443633.1;ENST00000423232.1	3	-
chr2	558204	578145	ENST00000444079.1	3	+
chr2	64846130	64863626	ENST00000445865.1	3	-
chr21	14027451	14089046	ENST00000448463.1	3	+
chr10	89829510	89840861	ENST00000448963.4	3	+
chr2	104433267	104520832	ENST00000451400.1	3	+
chr3	24687919	25174305	ENST00000455576.1	3	+
chr1	203298758	203305309	ENST00000457348.4	3	-
chr2	2895048	3126026	ENST00000457478.1	3	-
chr4	1574062	1580253	ENST00000466692.1	3	-
chr7	151877465	151879223	ENST00000467458.2	3	+
chr12	116533422	116535521	ENST00000480237.1	3	+
chr9	38620734	38624990	ENST00000484285.2;ENST00000377680.3	3	+
chr7	149597	155465	ENST00000484550.1	3	+
chr3	106836811	107240632	ENST00000484698.4	3	-
chr10	75402897	75408982	ENST00000486015.1;ENST00000425916.4;ENST00000491557.2;ENST00000484411.1;ENST00000527641.1	3	+
chr16	28284885	28292064	ENST00000501520.1	3	-
chr15	57300365	57307761	ENST00000501726.1	3	+
chr8	79769372	79871737	ENST00000502766.2	3	-
chr5	75047719	75052643	ENST00000503568.1	3	-
chr5	53776644	53819686	ENST00000504552.4	3	-
chr5	180293245	180295253	ENST00000504573.1	3	+
chr4	19172335	19456994	ENST00000505347.1	3	-
chr4	151407551	151408835	ENST00000508847.1	3	-
chr4	13655179	13931228	ENST00000510907.4	3	+
chr5	177939622	177983054	ENST00000511650.1;ENST00000502514.4;ENST00000507072.4;ENST00000366189.3;ENST00000503263.1	3	+
chr5	1933863	1959176	ENST00000511693.1	3	+
chr5	73213954	73294930	ENST00000513379.1	3	+
chr4	3915183	3955419	ENST00000514073.1	3	-
chr8	103483398	103499220	ENST00000517376.4	3	-
chr8	102528740	102538668	ENST00000519630.1	3	+
chr8	121641436	121644693	ENST00000520043.1	3	+
chr7	27150052	27152726	ENST00000524304.1	3	+
chr11	777582	784180	ENST00000530083.1;ENST00000533938.1	3	+
chr17	74211486	74213342	ENST00000532794.1;ENST00000531617.1	3	-
chr11	134032272	134041248	ENST00000533922.4	3	+
chr12	132190213	132190997	ENST00000535242.1	3	+
chr12	132186735	132189695	ENST00000538731.2	3	-
chr12	13000451	13040679	ENST00000543321.1	3	+
chr6	2854657	2881407	ENST00000545177.4	3	-
chr12	93317135	93377736	ENST00000552835.4;ENST00000549806.1;ENST00000548890.1	3	-
chr14	68979682	68987463	ENST00000553961.1;ENST00000553944.2	3	+
chr14	95516136	95517911	ENST00000554161.1	3	+
chr14	91418266	91421176	ENST00000557524.1	3	+
chr14	104137150	104137898	ENST00000557610.1	3	-
chr14	101634454	101731108	ENST00000557778.1	3	-
chr14	75426334	75427690	ENST00000558267.1	3	-
chr15	66582190	66685794	ENST00000558797.1	3	+
chr15	45705078	45848885	ENST00000560705.1	3	+
chr16	87493274	87497166	ENST00000565824.1	3	+
chr16	17514	35195	ENST00000568710.1	3	-
chr16	3931217	3946305	ENST00000571302.1	3	-
chr16	85171276	85185363	ENST00000574293.1	3	+
chr17	64749663	64781626	ENST00000578492.4	3	-
chr18	1509183	1647097	ENST00000583163.1	3	+
chr21	45234340	45257267	ENST00000584169.4	3	+
chr19	14305458	14363990	ENST00000586698.1	3	-
chrX	134550024	134559909	ENST00000592070.1	3	+
chr3	154026543	154110351	ENST00000601822.5;ENST00000597231.1;ENST00000621011.2	3	-
chr9	135462727	135472249	ENST00000603624.1	3	-
chr6	5029972	5043449	ENST00000606761.1	3	+
chr8	79768142	79802842	ENST00000607172.1	3	+
chr1	904834	915976	ENST00000607769.1;ENST00000448179.1;ENST00000398216.2	3	+
chr5	93409359	93581297	ENST00000607797.4;ENST00000606233.4;ENST00000606188.1;ENST00000606739.4;ENST00000607195.1;ENST00000510254.4;ENST00000607112.1;ENST00000607831.4;ENST00000504474.4;ENST00000503134.4;ENST00000507963.4	3	-
chr20	63009383	63085071	ENST00000607802.1;ENST00000455711.1	3	+
chrX	10847877	11111109	ENST00000608176.4	3	-
chr7	128866579	128872044	ENST00000609480.2	3	+
chr10	93071972	93073466	ENST00000624651.1	3	+
chr11	126350172	126355587	ENST00000626810.1	3	-
chr13	51813347	51845175	ENST00000627246.1	3	-
chr2	111468810	111637967	ENST00000630717.1;ENST00000455309.1;ENST00000426124.1	3	+
chr19	50104912	50137318	STRG.30146.3;STRG.30146.2;STRG.30146.1	3	-
chr1	201539139	201588652	TCONS_00002216;TCONS_00001243	3	+
chr3	58433873	58484753	TCONS_00006864;TCONS_00006035;TCONS_00006865;TCONS_00006866	3	+
chr4	1006825	1009164	TCONS_00007951	3	+
chr5	42950860	42960547	TCONS_00009934	3	+
chr5	142712182	142741211	TCONS_00010124	3	+
chr7	158958880	158970392	TCONS_00013658	3	+
chr7	158974134	158982913	TCONS_00013659;TCONS_00013660	3	+
chrX	129675986	129678381	TCONS_00017369	3	-
chr10	126902907	126904841	TCONS_00018637	3	-
chr13	22926117	22934633	TCONS_00021720;TCONS_00022140;TCONS_00021722	3	+
chr15	89400163	89437835	TCONS_00023502	3	+
chr19	21597276	21614603	TCONS_00026949	3	+
chr20	63478719	63480291	TCONS_00028472	3	-
chr17	83099487	83100700	TCONS_l2_00011028	3	+
chr21	46451374	46458605	CUFF.115446.1	4	-
chr7	99324458	99325749	CUFF.175907.3	4	-
chr9	100353188	100354308	CUFF.195041.1	4	+
chr14	24443021	24445073	CUFF.52002.2	4	+
chr2	176629589	176637931	ENST00000295549.7	4	-
chr2	231508426	231514339	ENST00000313064.2	4	-
chr17	7913324	7915953	ENST00000324348.7	4	-
chr11	67602880	67606706	ENST00000333139.3	4	-
chr6	85676990	85678736	ENST00000369605.7	4	-
chr22	50583026	50583877	ENST00000380711.3	4	+
chr21	44932814	44939913	ENST00000397841.4	4	-
chr4	52712404	52714137	ENST00000411630.5	4	+
chr7	100837314	100852616	ENST00000412754.1	4	-
chr1	222589962	222593032	ENST00000413074.1	4	+
chr1	218344196	218345678	ENST00000414452.1	4	-
chr1	150515757	150518032	ENST00000416894.1	4	+
chr22	42090956	42125349	ENST00000417327.4;ENST00000536447.5;ENST00000434834.4;ENST00000610250.4;ENST00000617396.3;ENST00000451451.1	4	+
chr21	44802577	44804717	ENST00000417820.1	4	+
chr2	178413939	178431341	ENST00000420672.1;ENST00000450044.1;ENST00000442036.1	4	+
chr20	25624233	25670344	ENST00000420803.4	4	+
chr3	48663776	48669174	ENST00000421275.1	4	+
chr3	14942784	14947507	ENST00000424349.1;ENST00000440079.1	4	-
chr22	36388626	36396517	ENST00000424761.1	4	+
chr1	174115300	174159153	ENST00000426899.4	4	-
chr9	99585786	99819889	ENST00000427039.1	4	-
chr6	73523841	73570596	ENST00000429386.1	4	+
chr7	143379692	143380495	ENST00000429630.1	4	-
chr2	741977	749856	ENST00000431542.1;ENST00000425850.1	4	+
chr7	87151423	87152282	ENST00000433446.1	4	-
chr9	95414834	95426796	ENST00000433644.2	4	-
chr20	44963794	44966402	ENST00000434401.1	4	-
chr12	64759521	64779318	ENST00000434563.3	4	+
chr3	179101366	179147973	ENST00000435560.1	4	-
chr7	35751856	35800606	ENST00000437235.6	4	-
chr6	28986203	28988536	ENST00000438190.1;ENST00000445544.1	4	+
chr2	176990842	177164516	ENST00000441205.1	4	-
chr3	196631498	196632587	ENST00000441644.1	4	-
chr20	23356594	23358005	ENST00000442440.1	4	-
chr7	44848416	44849568	ENST00000443162.1;ENST00000450016.1	4	+
chr10	50624951	50641451	ENST00000443374.5;ENST00000609579.1	4	+
chr2	176637710	176655958	ENST00000443670.1	4	+
chr22	20957092	20964679	ENST00000444039.1	4	+
chr6	28896530	28897322	ENST00000444986.1	4	+
chrX	48506523	48508838	ENST00000445586.1	4	-
chr1	43944370	43946551	ENST00000446167.1;ENST00000445226.1;ENST00000412378.1	4	-
chr9	114396724	114398503	ENST00000448674.1	4	-
chr10	35098006	35126660	ENST00000450742.4;ENST00000450106.1	4	-
chr13	27172259	27182998	ENST00000452222.1	4	+
chr1	156452897	156456577	ENST00000452465.1	4	-
chrX	41275739	41276778	ENST00000452501.1	4	+
chr1	148328999	148344636	ENST00000452996.1	4	+
chr21	45288052	45290578	ENST00000454115.5	4	+
chr2	70089721	70096100	ENST00000455541.1	4	+
chr1	202861754	202875241	ENST00000456105.2	4	+
chr10	130066374	130110817	ENST00000456581.1	4	-
chr13	51804297	51813832	ENST00000456688.2	4	+
chr2	112641832	112645690	ENST00000457336.1	4	-
chr2	190534855	190568102	ENST00000457407.1	4	+
chr5	132366281	132369648	ENST00000457998.2	4	-
chr5	163012265	163437326	ENST00000458002.5;ENST00000509211.1;ENST00000503615.4;ENST00000503504.1	4	-
chr21	32728115	32732916	ENST00000458479.1	4	+
chr3	150704043	150720146	ENST00000475393.1;ENST00000463755.1	4	+
chr1	28578546	28581818	ENST00000483436.4	4	-
chr17	16438975	16442012	ENST00000487066.4;ENST00000580180.4;ENST00000475947.5;ENST00000582911.4;ENST00000584926.4;ENST00000492250.4;ENST00000578380.5;ENST00000477249.5;ENST00000470491.5;ENST00000581913.4;ENST00000481027.4;ENST00000480811.4;ENST00000484836.1	4	+
chr7	127644685	127652012	ENST00000490314.1	4	-
chr5	179859013	179861283	ENST00000499601.2	4	+
chr8	66419589	66428977	ENST00000499642.1	4	-
chr11	10809297	10822931	ENST00000499765.1	4	+
chr11	83192137	83193662	ENST00000500634.2	4	-
chr16	81077319	81078861	ENST00000501068.2	4	+
chr11	95150539	95159148	ENST00000501356.4;ENST00000545216.1	4	+
chr4	73259209	73317953	ENST00000502790.1	4	+
chr4	780149	781849	ENST00000503185.4	4	-
chr4	108538190	108620397	ENST00000507248.1	4	-
chr5	80482293	80487953	ENST00000508000.4	4	-
chr5	88268895	88436685	ENST00000513011.2;ENST00000504922.4;ENST00000501869.5;ENST00000501715.5;ENST00000496733.5;ENST00000510087.4;ENST00000504636.1;ENST00000506584.4;ENST00000512724.4;ENST00000507736.1;ENST00000508015.1;ENST00000513694.1	4	+
chr8	1762625	1763297	ENST00000518481.1	4	-
chr8	98996763	99013044	ENST00000521696.1	4	-
chr8	18085027	18095907	ENST00000521775.4;ENST00000517798.1	4	+
chr8	124996985	124998198	ENST00000523030.1	4	-
chr8	93741193	93744534	ENST00000523945.1	4	+
chr8	11345748	11347502	ENST00000525867.1	4	-
chr11	118996195	118998004	ENST00000526453.1	4	-
chr15	84631898	84633987	ENST00000527801.1	4	-
chr10	28522685	28532354	ENST00000528337.1	4	-
chr8	60652502	60653561	ENST00000529518.1	4	-
chr9	99886322	99906601	ENST00000529965.2	4	-
chr8	143541973	143549729	ENST00000530600.1	4	-
chr9	83708318	83713378	ENST00000531661.1	4	+
chr11	124762431	124765361	ENST00000532579.1	4	+
chr11	64247054	64248177	ENST00000538355.1	4	+
chr12	120201356	120210107	ENST00000538804.4	4	+
chr22	30970677	30979395	ENST00000540687.4;ENST00000566220.1;ENST00000519077.3;ENST00000569149.1;ENST00000563812.1;ENST00000602971.1;ENST00000569384.1	4	+
chr12	22609228	22625015	ENST00000542076.1	4	-
chr11	60906789	60909742	ENST00000544421.1	4	+
chr15	82750564	82755037	ENST00000544685.2;ENST00000558687.1	4	+
chr12	100143058	100144671	ENST00000550886.1	4	+
chr12	49828593	49832466	ENST00000551146.4	4	+
chr12	49131710	49147865	ENST00000551496.1	4	+
chr14	53153354	53157528	ENST00000554235.1	4	+
chr15	91022619	91036611	ENST00000556904.4;ENST00000557804.1;ENST00000501381.3	4	+
chr15	90712993	90717049	ENST00000558105.1	4	-
chr15	100849783	100874369	ENST00000558254.4;ENST00000431060.4;ENST00000558641.2	4	+
chr15	82744223	82750289	ENST00000558342.1	4	+
chr15	98646951	98647371	ENST00000560221.1	4	-
chr15	100344478	100349655	ENST00000560282.1	4	-
chr9	122937623	122940326	ENST00000561961.2	4	+
chr8	85172077	85177041	ENST00000562577.1	4	-
chr16	2154797	2155358	ENST00000563192.1	4	-
chr16	31699676	31700465	ENST00000563338.1	4	-
chr16	88663335	88675164	ENST00000565633.1;ENST00000569786.4;ENST00000563475.1	4	+
chr16	28820570	28822033	ENST00000568183.1	4	-
chr16	2661149	2673441	ENST00000568395.1	4	-
chr16	3125529	3129554	ENST00000570901.1;ENST00000573414.1	4	-
chr16	25066937	25068943	ENST00000571219.1	4	+
chr16	4245825	4253789	ENST00000573042.1	4	-
chr16	2866348	2867618	ENST00000575693.1	4	-
chr16	3181233	3184018	ENST00000576762.1	4	-
chr16	3110512	3112489	ENST00000576943.1	4	-
chr17	81029130	81034573	ENST00000577066.2	4	-
chr7	44983023	44986637	ENST00000577700.4	4	-
chr17	82457366	82457699	ENST00000578344.1	4	-
chr9	21995482	21996013	ENST00000578935.1	4	+
chr17	68096046	68101474	ENST00000579629.1	4	-
chr11	66347950	66353619	ENST00000581155.4	4	+
chr17	8176812	8182812	ENST00000581248.1	4	+
chr17	82290046	82292814	ENST00000581489.1	4	-
chr18	9615264	9619363	ENST00000582435.1	4	+
chr17	47891255	47895812	ENST00000582787.1	4	-
chr17	64145970	64146476	ENST00000582965.1	4	+
chr18	653985	657259	ENST00000584679.1	4	-
chr19	55216660	55221616	ENST00000585911.1	4	+
chr17	44302517	44308393	ENST00000586388.1	4	-
chr19	15827045	15835787	ENST00000589310.1	4	-
chr17	45247551	45248836	ENST00000591361.1	4	-
chr17	35568120	35574792	ENST00000592381.1	4	+
chr19	32687089	32691750	ENST00000592431.1	4	-
chr18	44676927	44679717	ENST00000592638.1	4	-
chr19	18204741	18205563	ENST00000596473.1	4	+
chr1	226083639	226089496	ENST00000602806.1	4	+
chr5	1594626	1611467	ENST00000605200.1	4	+
chr4	184506460	184537554	ENST00000605270.4	4	-
chr6	34696945	34697470	ENST00000606496.1	4	+
chr6	10743324	10747569	ENST00000606522.1	4	-
chr6	19802164	19804750	ENST00000607810.4	4	-
chr2	159693201	159712435	ENST00000607836.1	4	-
chr3	24495377	24499580	ENST00000610876.3	4	+
chr1	146052603	146061948	ENST00000611275.3	4	+
chr1	110408136	110443817	ENST00000612551.3;ENST00000609512.4;ENST00000608602.4;ENST00000590826.2;ENST00000631307.1;ENST00000609653.4;ENST00000585330.4;ENST00000608111.1;ENST00000609245.4;ENST00000608719.4;ENST00000444238.5;ENST00000608077.1;ENST00000631010.1;ENST00000596890.2;ENST00000626531.1;ENST00000625992.1;ENST00000628225.1;ENST00000629288.1;ENST00000585433.5;ENST00000630298.1;ENST00000598350.2;ENST00000629484.1;ENS…	4	+
chr13	41132952	41187568	ENST00000620300.3;ENST00000616251.1	4	+
chr1	55215407	55217451	TCONS_00000205	4	+
chr1	23551921	23554763	TCONS_00001418	4	-
chr1	212429979	212432753	TCONS_00001806	4	-
chr2	127812046	127812761	TCONS_00003866	4	+
chr2	170969945	170973254	TCONS_00003936	4	+
chr2	127699248	127700789	TCONS_00004440	4	-
chr2	201114773	201115664	TCONS_00005314	4	-
chr3	184712193	184715477	TCONS_00006331	4	+
chr3	155854723	155863731	TCONS_00007014;TCONS_00006284	4	+
chr4	2763745	2769826	TCONS_00007956	4	+
chr4	98143779	98169300	TCONS_00008169	4	+
chr4	1289147	1289704	TCONS_00009003	4	-
chr5	61321498	61331978	TCONS_00010351;TCONS_00010352	4	-
chr5	181207461	181217800	TCONS_00010589	4	-
chr6	26569323	26574697	TCONS_00011164	4	+
chr6	73654580	73656154	TCONS_00011856	4	+
chr6	132804373	132813463	TCONS_00012278	4	-
chr6	108261334	108262563	TCONS_00012566	4	+
chr6	139027623	139028645	TCONS_00012612	4	+
chr6	31479981	31494760	TCONS_00012692	4	-
chr7	91880828	91885887	TCONS_00013528	4	+
chr7	135170923	135172472	TCONS_00014220	4	+
chr8	42140739	42141237	TCONS_00014990	4	-
chrX	151392661	151396214	TCONS_00017386	4	-
chrX	47129364	47131343	TCONS_00017420	4	+
chr10	130111921	130120740	TCONS_00017723	4	+
chr10	71375187	71381394	TCONS_00018230	4	+
chr10	73780664	73781869	TCONS_00018537	4	-
chr10	103938145	103967011	TCONS_00018594;TCONS_00018595	4	-
chr11	573800	575885	TCONS_00019162	4	-
chr11	68272118	68284853	TCONS_00019358;TCONS_00019359;TCONS_00019940;TCONS_00019360	4	+
chr12	116278323	116278814	TCONS_00020579	4	+
chr14	32200497	32201946	TCONS_00022700	4	-
chr21	28993077	28994207	TCONS_00028986	4	+
chr1	173462434	173477156	TCONS_l2_00001627	4	-
chr4	70899226	70902113	TCONS_l2_00021172	4	-
chr1	17439982	17441485	CUFF.1237.2	5	-
chr6	8435664	8438523	CUFF.158016.1	5	+
chr6	79537630	79540293	CUFF.162549.1,CUFF.162549.2	5	+
chr8	76305745	76308552	CUFF.185258.3	5	-
chr8	114585957	114655633	CUFF.187316.1;STRG.62322.1	5	+
chr12	74440025	74509508	CUFF.42274.2	5	-
chr2	142811883	142843873	CUFF.99603.1,CUFF.99603.2	5	+
chr15	44533493	44536923	ENST00000313807.4	5	-
chr4	184340756	184353977	ENST00000317596.3	5	-
chr4	84966793	85011277	ENST00000318186.5;ENST00000451762.3	5	+
chr19	11639776	11686569	ENST00000344893.4	5	+
chr7	87325225	87345515	ENST00000359941.8	5	-
chr13	99499727	99501052	ENST00000366259.2	5	-
chr20	25751218	25752761	ENST00000376445.3	5	+
chr22	26667693	26672654	ENST00000382641.1	5	-
chr7	155611231	155644406	ENST00000401694.3;ENST00000460022.4;ENST00000474963.1	5	-
chr2	239401436	239402364	ENST00000409526.1;ENST00000428471.1;ENST00000413029.1	5	+
chr3	4490891	4493163	ENST00000412804.1	5	-
chrX	73944342	74000491	ENST00000414209.4;ENST00000444482.1	5	+
chr1	42678735	42681659	ENST00000414339.2	5	+
chr6	4018843	4021215	ENST00000415144.1	5	-
chr6	37815777	37819218	ENST00000415890.1	5	-
chr19	54445036	54448602	ENST00000416022.1	5	-
chr10	99431191	99438117	ENST00000416191.2	5	+
chr9	83219331	83234242	ENST00000416473.1	5	+
chr1	121396754	121463129	ENST00000417218.1;ENST00000445260.2	5	+
chr1	229508501	229514272	ENST00000417605.1	5	+
chr1	759032	778626	ENST00000417659.1;ENST00000428504.1	5	-
chr10	21174354	21174923	ENST00000417845.1	5	+
chr1	83575776	83860996	ENST00000417975.1	5	-
chr6	30001011	30061189	ENST00000420251.4;ENST00000444051.1;ENST00000422224.4;ENST00000421692.4;ENST00000431012.4;ENST00000452229.1	5	-
chr2	61141592	61144950	ENST00000420918.3	5	-
chr5	78358801	78360507	ENST00000421004.3	5	-
chr6	142946047	142956698	ENST00000421237.1	5	-
chr6	135497854	135690835	ENST00000421378.2	5	+
chr1	178091508	178093984	ENST00000421505.1	5	-
chr9	105554035	105558029	ENST00000421614.1	5	-
chrX	46545493	46548408	ENST00000421685.2	5	+
chr1	183460874	183471746	ENST00000421703.4	5	-
chr7	1160374	1165267	ENST00000423008.1;ENST00000422230.1;ENST00000413706.1	5	+
chr10	125705290	125719566	ENST00000423178.5;ENST00000430970.1	5	-
chr1	211382803	211435333	ENST00000423222.4	5	+
chr20	35277150	35278129	ENST00000424358.1	5	-
chr1	43354684	43358658	ENST00000424948.1	5	-
chr1	234357006	234365828	ENST00000425104.1	5	+
chr19	36685465	36687410	ENST00000425254.2	5	-
chr2	165794851	165810010	ENST00000425688.1	5	+
chr22	18076527	18077797	ENST00000426483.1	5	-
chr1	247210691	247241823	ENST00000428687.1	5	-
chr2	165794857	165846091	ENST00000428888.1;ENST00000457108.1	5	-
chr9	95840600	95875587	ENST00000429781.1	5	-
chr10	46596009	46598064	ENST00000430188.1	5	-
chr21	14918534	14947096	ENST00000430391.1	5	+
chr7	95596682	95613719	ENST00000432265.1;ENST00000411728.1	5	+
chr2	228483261	228611395	ENST00000432481.2	5	-
chr7	42829672	42844438	ENST00000433315.1	5	-
chr1	75710003	75724011	ENST00000433521.2	5	-
chr1	222815059	222837382	ENST00000435378.4	5	+
chr10	118046824	118210153	ENST00000435944.4;ENST00000426021.4;ENST00000454781.4;ENST00000454857.4;ENST00000439517.1;ENST00000614455.3	5	+
chr7	8303741	8341343	ENST00000435967.1	5	+
chr1	198898466	198937429	ENST00000436880.2	5	-
chr9	81689713	81776900	ENST00000437181.1	5	+
chr20	44210992	44226027	ENST00000437730.4	5	+
chr3	197445061	197458323	ENST00000438408.1;ENST00000445908.1	5	-
chr7	116416117	116465276	ENST00000439070.1	5	-
chr7	66654551	66669298	ENST00000439360.4	5	+
chr7	39545646	39566239	ENST00000439751.2	5	-
chr2	47906082	47907810	ENST00000439870.1;ENST00000417692.1	5	+
chr9	112748902	112750456	ENST00000440009.1	5	-
chr1	117596832	117605770	ENST00000440801.4;ENST00000425010.1;ENST00000456126.1	5	-
chr2	108511689	108534182	ENST00000440975.1	5	-
chr1	3900404	3917225	ENST00000442673.1	5	+
chr1	6783892	6784843	ENST00000442889.1	5	-
chr3	177441921	177752094	ENST00000442937.4;ENST00000423466.2	5	+
chr2	154696462	154697817	ENST00000443901.1	5	-
chr1	2049203	2050070	ENST00000445600.1;ENST00000449154.1	5	-
chr7	66493706	66495474	ENST00000445681.1	5	+
chr7	29514769	29563663	ENST00000447171.1	5	-
chr10	52556702	52755409	ENST00000448017.1;ENST00000443523.1	5	-
chr17	76557778	76565348	ENST00000448136.4	5	+
chr1	65066627	65067737	ENST00000448344.1	5	-
chr20	26008791	26010531	ENST00000448580.1	5	-
chr21	31653593	31659500	ENST00000449339.1	5	-
chr2	97664217	97703064	ENST00000450072.4;ENST00000603172.4;ENST00000605866.4;ENST00000609703.4;ENST00000605017.1;ENST00000608777.4;ENST00000428157.1;ENST00000451384.5;ENST00000458149.6;ENST00000601509.4;ENST00000596356.4;ENST00000600606.4;ENST00000628992.1;ENST00000629956.1;ENST00000630892.1;ENST00000599959.4;ENST00000628434.1;ENST00000615201.3;ENST00000594273.4;ENST00000627137.1;ENST00000445382.5;ENST00000603835.4;ENS…	5	+
chr7	66491049	66493538	ENST00000450353.2	5	-
chr10	31307717	31319062	ENST00000450834.2;ENST00000424191.1;ENST00000441257.1;ENST00000607455.1	5	-
chr6	16761912	16762618	ENST00000450930.1	5	+
chr2	60847760	60881314	ENST00000452343.1	5	-
chrX	55908123	56015173	ENST00000452532.1	5	+
chr1	165598463	165623331	ENST00000452618.1	5	+
chr1	101025878	101087268	ENST00000453011.4;ENST00000446527.4;ENST00000416329.4;ENST00000449473.2	5	+
chr21	37208503	37221736	ENST00000454482.2	5	+
chr2	85889280	85890980	ENST00000455121.3	5	+
chr10	8970125	8973468	ENST00000456526.1	5	+
chr22	16654066	16675540	ENST00000456726.4	5	-
chr7	91380778	91556848	ENST00000456952.1	5	-
chr7	135853	149362	ENST00000462565.1	5	-
chr5	69038518	69043821	ENST00000479830.2	5	-
chr3	153156511	153161775	ENST00000487827.1	5	-
chr3	182783236	182793394	ENST00000488882.1	5	-
chr3	120349510	120367998	ENST00000494869.1	5	+
chr4	99088951	99102793	ENST00000499178.2	5	+
chr15	74461265	74481302	ENST00000499217.5;ENST00000567286.4;ENST00000564621.1;ENST00000568853.1	5	+
chr13	95672835	95676925	ENST00000499499.2	5	-
chr6	28587378	28591747	ENST00000499525.1	5	+
chr12	92146181	92189660	ENST00000499685.2	5	+
chr4	109347475	109433764	ENST00000499713.5;ENST00000510971.4	5	-
chr4	88284942	88331421	ENST00000500009.2	5	+
chr5	55995167	56003649	ENST00000500093.2	5	+
chr8	6403551	6406548	ENST00000500118.2	5	-
chr8	23225221	23230926	ENST00000500853.1	5	+
chr15	32613733	32615111	ENST00000500941.2	5	+
chr15	35546195	35859001	ENST00000501169.2	5	+
chr5	154436001	154445850	ENST00000501280.3;ENST00000522312.1	5	-
chr12	69713633	69738568	ENST00000501387.4;ENST00000501300.1	5	-
chr12	98485544	98503855	ENST00000501499.1	5	-
chr5	128021528	128083074	ENST00000501702.5	5	-
chr15	30616998	30625773	ENST00000501830.2	5	-
chr5	117455263	117479368	ENST00000504107.1	5	+
chr3	139389815	139452240	ENST00000504670.4;ENST00000507362.4;ENST00000512622.1;ENST00000510068.4;ENST00000514729.1	5	+
chr3	130112652	130120579	ENST00000504808.2	5	+
chr4	133093860	133149113	ENST00000505289.4	5	-
chr6	33889511	33896907	ENST00000506222.5	5	-
chr5	119006347	119070890	ENST00000506486.4;ENST00000504820.1;ENST00000510128.1	5	-
chr5	33424025	33440619	ENST00000507251.1	5	-
chr5	181261222	181272307	ENST00000507434.1;ENST00000509252.1;ENST00000433265.3	5	+
chr5	179657762	179664432	ENST00000508188.1;ENST00000514793.1;ENST00000503428.1	5	+
chr8	23225233	23230915	ENST00000511929.2	5	-
chr5	18704433	18746173	ENST00000512978.1	5	-
chr5	98929171	98995013	ENST00000513175.1	5	+
chr4	31997397	32155406	ENST00000513211.1	5	+
chr5	164296696	165171643	ENST00000517508.4;ENST00000523648.4;ENST00000524297.4;ENST00000519570.4;ENST00000523704.4;ENST00000522686.4;ENST00000522303.4;ENST00000486913.3;ENST00000519329.1;ENST00000519327.4;ENST00000519901.1;ENST00000519904.1;ENST00000522762.1;ENST00000519750.1;ENST00000519267.1	5	+
chr8	51899325	51947173	ENST00000518942.1;ENST00000423716.1;ENST00000520357.1;ENST00000521612.1	5	+
chr8	102239394	102252174	ENST00000520820.1	5	+
chr3	9388849	9397504	ENST00000522525.4;ENST00000520447.1;ENST00000521267.4;ENST00000467069.5;ENST00000494680.5;ENST00000522221.1;ENST00000481221.5;ENST00000489616.1;ENST00000469846.2;ENST00000480904.2;ENST00000498199.1;ENST00000518437.1;ENST00000524210.1	5	-
chr11	78139771	78143088	ENST00000532831.1;ENST00000500113.1;ENST00000527321.1	5	+
chr12	5290480	5378354	ENST00000537192.1	5	+
chr12	9055586	9065070	ENST00000538094.1	5	-
chr14	26598412	26806467	ENST00000547786.1;ENST00000552826.4;ENST00000548328.4	5	+
chr14	28318141	28418612	ENST00000548280.1	5	+
chr12	62602752	62622213	ENST00000550290.2	5	+
chr12	96985656	97185609	ENST00000552238.1;ENST00000549896.1	5	+
chr14	95532634	95534586	ENST00000554169.1;ENST00000555866.4	5	-
chr14	71848606	71908430	ENST00000555581.1	5	+
chr14	90822365	90828128	ENST00000555975.1	5	-
chr14	76710658	76761388	ENST00000556271.1	5	-
chr15	41283990	41306534	ENST00000558945.4;ENST00000500949.5;ENST00000561275.4;ENST00000560706.4;ENST00000561226.4;ENST00000557993.4	5	+
chr16	46973989	46978983	ENST00000562536.1	5	+
chr22	26512555	26513912	ENST00000565764.1	5	+
chr16	18926863	18937043	ENST00000565782.1	5	+
chr5	14663101	14664573	ENST00000567048.1;ENST00000564167.1	5	-
chr16	3003431	3005101	ENST00000570515.1	5	-
chr17	46916770	46923034	ENST00000572349.1	5	-
chr17	5075678	5078113	ENST00000574352.1	5	-
chr17	47018047	47067537	ENST00000575173.1	5	-
chr17	57078298	57085022	ENST00000576871.1	5	-
chr17	47626006	47649416	ENST00000580045.1	5	-
chr18	74591774	74597824	ENST00000580048.1	5	-
chr13	91347942	91352096	ENST00000581816.1	5	+
chr19	36797518	36802652	ENST00000587413.4;ENST00000589556.1	5	+
chr19	9621503	9634862	ENST00000588765.3;ENST00000585797.3;ENST00000587536.4;ENST00000591056.1	5	+
chr17	35231450	35242963	ENST00000590478.1;ENST00000588697.1	5	-
chr17	76551580	76557683	ENST00000592622.1;ENST00000607136.1	5	-
chr3	18464330	18920401	ENST00000593741.4;ENST00000627192.1;ENST00000628248.1;ENST00000626526.1;ENST00000593444.4;ENST00000627829.1;ENST00000631123.1;ENST00000630073.1;ENST00000629516.1;ENST00000625515.1;ENST00000630766.1;ENST00000629477.1;ENST00000627496.1;ENST00000596152.2;ENST00000600177.4;ENST00000626982.1;ENST00000625533.1;ENST00000630271.1;ENST00000596139.2;ENST00000627668.1;ENST00000630609.1;ENST00000629405.1;ENS…	5	+
chr19	23257255	23274232	ENST00000594653.1;ENST00000397094.1	5	-
chr19	53197111	53211015	ENST00000597550.4	5	+
chr19	4339577	4343491	ENST00000598582.1	5	+
chr17	404541	410031	ENST00000599026.1	5	-
chr9	94166289	94200627	ENST00000602703.1	5	+
chr3	129893871	129918575	ENST00000605830.4;ENST00000605698.1;ENST00000604747.1	5	+
chr6	26956992	26974367	ENST00000607607.4	5	+
chr4	128552590	128553416	ENST00000608228.1	5	-
chr10	75409157	75411842	ENST00000609200.1	5	+
chrX	63426559	63560993	ENST00000609401.4	5	-
chr10	29409557	29422372	ENST00000609413.4;ENST00000427063.5;ENST00000623175.2	5	+
chr2	101151660	101155412	ENST00000610202.2	5	+
chr13	100086031	100088848	ENST00000612598.1	5	-
chr21	16070522	16609775	ENST00000619222.3	5	+
chr9	39807361	39810063	ENST00000625350.1	5	-
chr9	37079857	37090507	ENST00000625445.1	5	+
chr13	99498737	99501250	ENST00000626308.1	5	+
chr13	99491475	99496738	ENST00000626729.1	5	-
chrX	386980	405579	ENST00000627721.1;ENST00000627721.1	5	+
chr6	27694079	27709157	ENST00000629732.1	5	+
chr12	33506140	33526343	STRG.13602.1	5	-
chr13	54561287	54777267	STRG.16779.1;STRG.16778.1	5	+
chr21	32567285	32569764	STRG.38160.1	5	-
chr8	69357168	69359542	STRG.61341.1;CUFF.184477.1	5	+
chr9	81135630	81223104	STRG.64349.1	5	+
chr1	109212179	109213771	TCONS_00001091	5	+
chr1	40157751	40161243	TCONS_00001468	5	-
chr1	84597951	84620990	TCONS_00001552;TCONS_00002401	5	-
chr1	180152581	180154454	TCONS_00001737	5	-
chr2	37489495	37537254	TCONS_00003637	5	+
chr2	152176050	152182925	TCONS_00003905	5	+
chr2	177553234	177559748	TCONS_00003952	5	+
chr2	19362967	19364093	TCONS_00004162	5	-
chr2	88686685	88691498	TCONS_00004327;TCONS_00005195;TCONS_00005196	5	-
chr3	141749886	141774698	TCONS_00006247	5	+
chr3	197647762	197654404	TCONS_00006773	5	-
chr5	36864424	36876657	TCONS_00009639	5	-
chr5	127229340	127232118	TCONS_00010083	5	+
chr5	127219033	127229813	TCONS_00010466;TCONS_00010467;TCONS_00010468	5	-
chr5	169578464	169583603	TCONS_00010548	5	-
chr5	36871354	36876503	TCONS_00010663	5	+
chr6	42452474	42455994	TCONS_00011815	5	+
chr7	99920087	99921460	TCONS_00013551	5	+
chr7	118152828	118183944	TCONS_00013936;TCONS_00013937;TCONS_00013938	5	-
chr7	74254501	74255599	TCONS_00014161;TCONS_00013496	5	+
chr9	133028130	133030415	TCONS_00016498	5	-
chrX	56071575	56205046	TCONS_00017180	5	+
chr10	28928578	28975289	TCONS_00018147	5	+
chr12	9448372	9461649	TCONS_00020322	5	+
chr18	57803779	57806817	TCONS_00026215	5	+
chr19	7944020	7949364	TCONS_00026882	5	+
chr20	24930666	24931555	TCONS_00028139	5	+
chr20	56464186	56468416	TCONS_00028450	5	-
chr17	83100837	83103655	TCONS_l2_00011030	5	+
chr20	19208977	19211728	CUFF.109231.1	6	-
chr5	178064363	178078636	CUFF.156858.2,CUFF.156858.3	6	-
chr14	55086631	55103292	CUFF.54683.1	6	-
chr5	43014414	43018724	ENST00000314957.3	6	-
chr17	8220642	8224043	ENST00000315707.3	6	-
chr9	129321016	129324905	ENST00000316786.1	6	+
chr7	39733632	39793092	ENST00000340510.7	6	+
chr10	8050450	8053484	ENST00000355358.1;ENST00000458727.1	6	-
chr2	65436730	65692185	ENST00000377977.3;ENST00000629214.1	6	+
chr1	9182204	9192089	ENST00000412639.2	6	+
chr2	8666636	8678811	ENST00000412712.1;ENST00000453900.1;ENST00000433340.1;ENST00000433592.1	6	-
chr9	136724658	136728184	ENST00000416970.4;ENST00000436596.1	6	-
chr1	248859164	248864796	ENST00000417047.1	6	+
chr2	64607361	64616482	ENST00000417695.1	6	+
chr10	8051541	8053084	ENST00000418270.1	6	+
chr2	47213949	47344966	ENST00000419035.1	6	-
chr9	129489100	129513686	ENST00000419300.3;ENST00000427778.1	6	+
chr1	58785160	58899594	ENST00000419531.2	6	+
chr2	69962770	70087435	ENST00000419542.2;ENST00000628308.1;ENST00000629084.1;ENST00000629603.1;ENST00000625215.1;ENST00000627189.1;ENST00000626898.1;ENST00000628201.1;ENST00000626842.1;ENST00000629184.1;ENST00000630746.1;ENST00000627398.1;ENST00000457076.4;ENST00000625783.1;ENST00000625490.1;ENST00000626632.1;ENST00000631110.1;ENST00000625888.1;ENST00000629506.1;ENST00000630280.1;ENST00000415222.4;ENST00000628322.1;ENS…	6	-
chr10	52300803	52314128	ENST00000420193.1	6	-
chr1	37454879	37474411	ENST00000424989.1	6	-
chr2	20063856	20106829	ENST00000430429.1	6	-
chr2	138418284	138501698	ENST00000431985.4	6	-
chr20	38446724	38450921	ENST00000432153.4	6	+
chr2	24972126	25039694	ENST00000434897.1;ENST00000428614.1;ENST00000422449.1;ENST00000421842.1	6	+
chr2	71002531	71064743	ENST00000434990.1	6	-
chr10	52450874	52455272	ENST00000435813.5	6	-
chr20	38420588	38435333	ENST00000436764.4	6	-
chr6	14976788	15090003	ENST00000437648.1	6	-
chr10	13528516	13530262	ENST00000438431.1	6	+
chr2	73985132	73986343	ENST00000441217.1	6	+
chr1	8026738	8122702	ENST00000445300.1	6	+
chr2	11124219	11132770	ENST00000447433.4	6	-
chr19	5558167	5568034	ENST00000448587.4	6	-
chr20	63627227	63628824	ENST00000449500.1;ENST00000411579.1	6	+
chr7	104950315	105013044	ENST00000450686.1;ENST00000445184.1	6	-
chr22	21002208	21010342	ENST00000452284.1	6	+
chr2	237591169	237595981	ENST00000452801.1	6	+
chr6	30234039	30326404	ENST00000453558.1;ENST00000602550.4;ENST00000438412.4;ENST00000454269.4;ENST00000602698.4;ENST00000602290.1;ENST00000602498.1	6	-
chr2	66426735	66433470	ENST00000454167.1	6	-
chr10	100373615	100383368	ENST00000454935.1	6	+
chr3	196142636	196160890	ENST00000457079.1	6	+
chr22	28800683	28848559	ENST00000458080.1;ENST00000418292.1;ENST00000451486.4	6	+
chr3	156747346	156817034	ENST00000472943.4	6	-
chr3	134313576	134321171	ENST00000482019.1	6	+
chr10	102449853	102456293	ENST00000492465.2	6	+
chr8	124462485	124474564	ENST00000499418.2	6	-
chr4	6687448	6690519	ENST00000499502.2	6	-
chr15	50355467	50372202	ENST00000499624.3;ENST00000561289.1;ENST00000499326.1;ENST00000558593.1	6	+
chr17	50050349	50055739	ENST00000499842.1	6	-
chr11	9754770	9759533	ENST00000500698.1	6	-
chr8	95066808	95087924	ENST00000501164.2;ENST00000517864.1;ENST00000518598.1	6	-
chr5	180830957	180835726	ENST00000501855.5	6	+
chr5	56457795	56481769	ENST00000506836.4	6	-
chr5	43018429	43024247	ENST00000509036.1;ENST00000506791.1	6	+
chr5	142325293	142530130	ENST00000510311.4;ENST00000515288.1;ENST00000514303.1;ENST00000425963.1	6	+
chr4	6670725	6673830	ENST00000515205.1	6	-
chr8	143280166	143281690	ENST00000517411.1;ENST00000518073.1;ENST00000521207.1;ENST00000524335.1	6	-
chr8	102806822	102809971	ENST00000517910.1	6	+
chr14	49991555	50006519	ENST00000529902.2	6	-
chr8	143734140	143746337	ENST00000533004.4	6	+
chr11	83072402	83097196	ENST00000533329.1	6	-
chr11	75803431	75814797	ENST00000533945.4;ENST00000533590.4;ENST00000525580.1;ENST00000527219.1;ENST00000531263.1	6	-
chr12	6532290	6533498	ENST00000537921.1	6	-
chr12	64599078	64609459	ENST00000546135.1	6	-
chr14	105416884	105419739	ENST00000551271.4	6	-
chr14	75259411	75271950	ENST00000555909.4;ENST00000555106.1	6	+
chr14	75294407	75296638	ENST00000558575.1	6	+
chr15	90102649	90133445	ENST00000561101.2	6	+
chr16	25086333	25111479	ENST00000563962.4	6	-
chr16	87773488	87779374	ENST00000563993.4	6	-
chr16	14302288	14326353	ENST00000570945.1	6	+
chr17	7582472	7583518	ENST00000573187.1	6	-
chr16	4180117	4183515	ENST00000573220.1	6	-
chr17	1711511	1716251	ENST00000574306.1	6	-
chr17	27333256	27348491	ENST00000581118.1	6	+
chr17	62808500	62836371	ENST00000584542.1	6	+
chr18	76794732	76822295	ENST00000585258.1	6	-
chr4	55374875	55395842	ENST00000592823.4;ENST00000601433.1;ENST00000598819.1	6	-
chr12	53042705	53046061	ENST00000607643.1;ENST00000546767.4	6	-
chr22	46013606	46015498	ENST00000608290.1	6	+
chr3	107430930	107463912	ENST00000609293.1	6	+
chr15	50839876	50908599	ENST00000613161.3	6	-
chr20	3808357	3812434	ENST00000613868.1	6	+
chr3	194070239	194080443	ENST00000615240.1	6	+
chr9	89639814	89719759	ENST00000617436.1	6	+
chr15	94841059	95025855	ENST00000618611.3	6	+
chr20	49278654	49295738	ENST00000620594.1;ENST00000623640.1;ENST00000618800.1	6	+
chr9	137615367	137618906	ENST00000623970.1;ENST00000496793.1	6	-
chr16	85556756	85567034	STRG.24527.1	6	+
chr1	156501783	156508393	TCONS_00001690	6	-
chr2	42827922	42953179	TCONS_00003658;TCONS_00003659;TCONS_00003660	6	+
chr2	98731654	98751593	TCONS_00003790	6	+
chr2	42801493	42811828	TCONS_00004223;TCONS_00004224	6	-
chr3	39177892	39181522	TCONS_00005989;TCONS_00005990	6	+
chr5	141847577	141852238	TCONS_00009526	6	+
chr6	31822213	31827327	TCONS_00011779	6	+
chr6	6711711	6745415	TCONS_00012072	6	-
chr8	140463483	140468564	TCONS_00014872;TCONS_00015375	6	+
chr11	65806895	65818133	TCONS_00019670;TCONS_00019671	6	-
chr13	20126599	20137121	TCONS_00021710	6	+
chr19	47239120	47244219	TCONS_00027385	6	-
chr19	44745044	44747649	TCONS_00027767	6	-
chr7	66584154	66592452	TCONS_l2_00026663	6	-
chr20	48009570	48016288	CUFF.111612.1,CUFF.111612.3	7	+
chr20	48016427	48021692	CUFF.111613.2	7	+
chr20	57987757	58000415	CUFF.112546.1,CUFF.112546.2	7	-
chr8	143903826	143910685	CUFF.189192.2	7	-
chr11	69481678	69491866	CUFF.31806.1	7	+
chr15	100700556	100714794	CUFF.67258.3	7	-
chr17	62865053	62894805	CUFF.78585.1	7	+
chr17	81731407	81738319	CUFF.80760.1	7	+
chr17	81303771	81309248	ENST00000332012.5	7	-
chr1	168903905	169087005	ENST00000366408.3	7	-
chr2	1620510	1625419	ENST00000366424.2	7	-
chr20	50292720	50314922	ENST00000371639.6	7	+
chr10	132445189	132449408	ENST00000392630.6	7	+
chr3	193957372	194003659	ENST00000397645.2	7	-
chr6	30812866	30830659	ENST00000399196.1	7	-
chr10	6277687	6335982	ENST00000399868.2	7	+
chr17	31571142	31575659	ENST00000412403.1	7	+
chr1	16618262	16634559	ENST00000412962.1	7	-
chr13	30103178	30108868	ENST00000413591.1	7	-
chr21	41679181	41697336	ENST00000413718.1	7	+
chr1	1430664	1434520	ENST00000417917.1	7	-
chr2	8543592	8583792	ENST00000418358.1;ENST00000454224.1	7	-
chr1	234957342	234963999	ENST00000418557.1	7	-
chr2	98761938	98772080	ENST00000419865.4	7	-
chr10	28433008	28495813	ENST00000421132.1	7	-
[truncated: 2,468 more rows]
