# Supplementary material for: Long ncRNA A-ROD activates its target gene DKK1 at its release from chromatin
Source: Nat Commun. 2018 Apr 24;9:1636. doi: 10.1038/s41467-018-04100-3 (PMC5915440; doi:10.1038/s41467-018-04100-3)
Supplement: Supplementary file 5 — Supplementary Data 2 [file 41467_2018_4100_MOESM5_ESM.txt]

V1	log2FoldChange.CHR.vs.NP	padj	MaxScore	cluster	gene.id(ENCODEV22)	gene.type(ENCODEV22)
ENST00000423211.1	6.4485848138892	1.18152179854234e-14	0	12	LINC00284	lincRNA
STRG.12584.1	6.00422699502287	2.01685508983971e-100	0	12	de.novo	de.novo
ENST00000507299.1	5.84656358829089	2.15622140168707e-116	0	1	CTD-2325B11.1	lincRNA
STRG.36921.1	5.61588060129101	2.15168414725637e-10	0	8	de.novo	de.novo
STRG.63795.18	5.53626734370406	4.81131218957032e-300	0	12	de.novo	de.novo
STRG.63807.3,STRG.63807.4	5.53403922388797	0	0	12	de.novo	de.novo
STRG.24181.1	5.48156828554893	0	0	8	de.novo	de.novo
CUFF.20600.1	5.47277104528769	9.17607420813933e-10	0	12	de.novo	de.novo
STRG.63795.16	5.47048611958232	0	0	12	de.novo	de.novo
CUFF.125920.3	5.44411773832228	0	0	12	de.novo	de.novo
ENST00000436786.1;ENST00000448570.1	5.4331330787	0	0	12	LINC01239,RP11-370B11.3	lincRNA
ENST00000631195.1	5.4319611386179	2.06826308112607e-47	0	12	LINC01395	lincRNA
ENST00000557075.4	5.42834599421887	1.2709986892779e-14	0	12	LINC00930	lincRNA
ENST00000453347.1	5.19474972350486	1.30713694221205e-118	0.2	12	RP4-735C1.6	lincRNA
ENST00000560197.4	4.97243676065862	0	0	9	RP11-624L4.1	lincRNA
ENST00000485473.1	4.96711146309917	3.53753031803172e-60	0	1	RP11-553A10.1	lincRNA
ENST00000560743.1	4.79095437175098	4.67060183199985e-64	0.9	10	RP11-265N7.1	lincRNA
ENST00000478814.1	4.78813003321687	1.10015063674065e-14	0	2	RP11-439C8.1	lincRNA
CUFF.145586.1	4.75328985696135	1.05116152404645e-10	0.2	12	de.novo	de.novo
TCONS_00010517	4.73836678469478	5.02769489726253e-20	0.4	12	de.novo	de.novo
ENST00000503568.1	4.72066367876673	1.40080343864428e-23	0.2	3	LINC01336	lincRNA
CUFF.19240.1	4.6791674546713	8.92521776850791e-07	0	12	de.novo	de.novo
CUFF.130037.1;CUFF.130037.4	4.56431274344367	9.70553541506517e-34	0	1	de.novo	de.novo
ENST00000546699.1	4.49150056285025	3.50079109762635e-19	0	12	RP11-114F10.2	lincRNA
ENST00000432783.1	4.4823100176948	3.70067756587836e-06	0	12	RP11-569G13.2	lincRNA
CUFF.67258.3	4.46676835622037	1.78592579102701e-49	0.8	7	de.novo	de.novo
ENST00000295052.3	4.46628664759267	9.07277232408778e-36	0	12	AC007364.1	lincRNA
ENST00000559904.1	4.46209934251255	3.17120151073258e-32	0.2	1	RP11-798K3.4	lincRNA
ENST00000558948.1	4.41648148221808	2.25207914235022e-18	0.7	10	RP11-462P6.1	lincRNA
CUFF.140738.2	4.38277605930658	5.11407323135487e-265	0.8	10	de.novo	de.novo
TCONS_00004374	4.37476655688464	7.87234820051883e-06	0	12	de.novo	de.novo
ENST00000612704.1	4.35149221824151	1.47082745836592e-36	0	8	RP11-1012E15.2	processed_transcript
ENST00000431737.1	4.24593255459652	2.18549845497105e-25	0	12	LINC00840	lincRNA
ENST00000436078.4	4.20843808358961	0	0.3	9	RP11-91K9.1	lincRNA
CUFF.129593.1	4.19638786894156	3.04729755552455e-21	0	12	de.novo	de.novo
ENST00000532605.1	4.16331349143804	1.53306525682396e-10	0	12	CTD-2555I5.1	lincRNA
ENST00000426023.1	4.13978043896356	2.27569150222219e-10	0	1	RP11-400K9.4	lincRNA
STRG.26561.27	4.12834358617972	0	0.2	8	de.novo	de.novo
ENST00000439891.2	4.11899468194137	4.01600918081965e-05	0	2	RP11-203H2.1	lincRNA
ENST00000623207.1	4.10131313475574	4.58695700791379e-05	0	12	RP11-640L9.1	lincRNA
TCONS_00021053	4.08558200212937	4.92795645371057e-05	0.2	12	de.novo	de.novo
TCONS_00020906	4.05517192092424	5.45397743727431e-102	0	9	de.novo	de.novo
CUFF.112377.1;STRG.37608.1	4.0124373898184	2.82120443916617e-235	0.2	9	de.novo	de.novo
ENST00000450205.1	3.99860222828108	9.8657852095802e-17	0.8	10	LINC00322	lincRNA
ENST00000541404.1	3.98420961574951	4.42797470540873e-13	0	12	RP11-75L1.1	lincRNA
ENST00000424083.1	3.9526107454979	6.36697738158063e-41	0	12	RP3-471C18.2	lincRNA
TCONS_00012630;TCONS_00012027	3.90729949696248	1.32032716625372e-13	0.2	9	de.novo	de.novo
ENST00000540684.4	3.87738750436613	3.67328378483436e-29	0	11	LINC00944	lincRNA
ENST00000439046.1	3.83158563822414	2.78074132876224e-106	0	1	AC019117.2	lincRNA
CUFF.202647.1	3.79000132613465	2.83672232504434e-130	0	1	de.novo	de.novo
ENST00000445568.1	3.78527040691405	1.57435911272299e-16	0.2	12	RP3-471C18.1	lincRNA
ENST00000518035.4	3.77947155909198	2.24945832932392e-06	0	12	LINC00967	lincRNA
ENST00000559243.1	3.76018121264958	0.000302611459306454	0.3	12	RP11-60L3.1	antisense
STRG.66445.1	3.74952214106998	3.35533162603694e-15	0	12	de.novo	de.novo
ENST00000374432.3	3.74828423446841	2.43502042006755e-08	0	12	LINC00619	lincRNA
ENST00000554522.1	3.73103648282988	0.000346326853485438	0	12	RP11-725G5.2	lincRNA
ENST00000505997.1	3.72660076024893	1.19159645397847e-99	0	12	CTC-254B4.1	lincRNA
CUFF.163032.1;STRG.54147.2	3.69644563179689	0	0	9	de.novo	de.novo
TCONS_00005946;TCONS_00005947	3.65102778652108	6.87320085720613e-27	0.2	8	de.novo	de.novo
ENST00000470024.1	3.64864101253525	7.703991620509e-08	0	12	RP11-451G4.3	lincRNA
TCONS_00013360	3.63340737022747	3.50358607469087e-90	0	12	de.novo	de.novo
TCONS_00017153	3.63236839063662	1.18821440658824e-30	0.2	12	de.novo	de.novo
ENST00000443504.1	3.62671763605773	1.1552843170039e-19	0	12	RP11-686D16.1	lincRNA
TCONS_00010226	3.61101218278667	0.000636605408286478	0	2	de.novo	de.novo
TCONS_l2_00011030	3.59952122874493	1.06880610424089e-05	0	5	de.novo	de.novo
ENST00000423149.1	3.59597203212769	9.4960236142743e-34	0	1	RP11-716O23.2	lincRNA
ENST00000535746.4	3.59259223279684	1.18123126450996e-05	0	12	RP11-90D4.3	lincRNA
ENST00000514304.1	3.58400326388182	2.15828355148655e-32	0	12	RP11-554D13.1	lincRNA
CUFF.46758.1,CUFF.46758.2,CUFF.46758.3;STRG.16025.1	3.56412991045535	3.53657922878431e-42	0.4	9	de.novo	de.novo
ENST00000521128.1	3.55503468770455	1.47998866191939e-05	0	12	LINC01484	lincRNA
ENST00000341866.3	3.54215670530722	8.31719688983254e-16	0	2	LINC01164	lincRNA
TCONS_00013658	3.5193810233937	3.29055042350922e-12	0.2	3	de.novo	de.novo
TCONS_l2_00014712	3.49784340614251	7.96998372933625e-18	0	12	de.novo	de.novo
ENST00000511928.1	3.49621421944129	1.5572879456294e-13	0.3	12	AC141928.1	lincRNA
ENST00000424786.4;ENST00000455974.1	3.45570068970616	2.73347707332537e-117	0	9	AC018359.1,AC123023.1	lincRNA
TCONS_00029027;TCONS_00029028;TCONS_00029225;TCONS_00029029	3.43694939267352	2.35953906811676e-20	1	10	de.novo	de.novo
ENST00000444155.1	3.42816111094824	3.88901661596863e-05	0	12	RP11-319F12.2	lincRNA
TCONS_00029617;TCONS_00029837	3.42774128285161	3.90499545080149e-05	0	12	de.novo	de.novo
STRG.11570.1	3.41789961896043	1.15100978977114e-27	0	1	de.novo	de.novo
TCONS_00006032	3.4157530018736	0.00151378953798734	0.2	2	de.novo	de.novo
ENST00000438499.1	3.41387288311072	3.85163363405109e-28	0	12	RP11-1M18.1	lincRNA
TCONS_l2_00025690;TCONS_l2_00025691;TCONS_l2_00025692;TCONS_l2_00025693	3.41235248049892	2.23726710633247e-213	0	1	de.novo	de.novo
ENST00000421003.4;ENST00000505748.4;ENST00000509202.1	3.41159766908249	1.76076559670022e-59	0	12	LINC01341	processed_transcript
TCONS_00001590	3.40700826382605	0.00157809685121538	0.3	12	de.novo	de.novo
ENST00000399868.2	3.359682981978	2.77148525689491e-139	1	7	RP11-563J2.2	lincRNA
ENST00000412485.1	3.35487240482372	1.66123612295495e-06	0.2	12	GS1-600G8.5	lincRNA
ENST00000605909.1	3.33243944318863	0	0	9	RP11-16D22.2	lincRNA
STRG.64025.1	3.32737654754912	1.08046617946749e-47	0	12	de.novo	de.novo
ENST00000414452.1	3.32641365192318	8.03326359652093e-13	0.7	4	TGFB2-AS1	antisense
CUFF.195998.1	3.31304095644788	0	0	9	de.novo	de.novo
ENST00000413591.1	3.31263895872961	2.80137450683908e-22	1	7	LINC00365	lincRNA
TCONS_00008217	3.29029894297473	0.00253960195636709	0	12	de.novo	de.novo
TCONS_l2_00029224	3.28401382247431	0.00261304429346016	0	12	de.novo	de.novo
ENST00000554458.1	3.26740678514289	3.76591781828978e-18	0	8	RP11-813I20.2	lincRNA
ENST00000418420.1	3.26472806152512	1.50838759102353e-39	0	9	LINC00276	lincRNA
ENST00000514823.4	3.26198267720913	3.90513167946463e-06	0	12	LINC01091	lincRNA
CUFF.114847.2,STRG.38446.1	3.23531376685489	4.76828261736862e-18	0.5	10	de.novo	de.novo
ENST00000559299.1	3.22548541646541	1.34704281402296e-06	0	12	RP11-276M12.1	lincRNA
ENST00000430060.1	3.21972316079253	2.55937891451586e-19	0	2	LINC01425	lincRNA
ENST00000525328.1	3.21740316143775	0.00340340244749499	0	8	RP11-672A2.1	lincRNA
TCONS_00006526	3.21263107463462	0.00347130844437991	0	2	de.novo	de.novo
TCONS_00026566;TCONS_00026567;TCONS_00026739	3.19208996355398	0.000208325893182996	0.3	12	de.novo	de.novo
TCONS_00017287	3.18939174170613	2.03926322359584e-15	0	12	de.novo	de.novo
STRG.65543.3	3.17956056553369	9.65053978108862e-171	0	12	de.novo	de.novo
ENST00000563724.1	3.14887008072899	1.26280365643399e-92	0	12	RP11-93I21.3	lincRNA
STRG.1089.1	3.14750050940166	3.66012858671319e-22	0.2	12	de.novo	de.novo
CUFF.192149.1	3.14590571807457	9.86858632861396e-19	0	12	de.novo	de.novo
ENST00000434868.1	3.14236802291418	0.00453346295324843	0	12	LINC01422	lincRNA
ENST00000451792.1	3.12775499656926	3.17379869093984e-41	0.2	1	AC017060.1	lincRNA
TCONS_l2_00001469;TCONS_l2_00001470	3.12528485357363	0.000320846408396334	0	12	de.novo	de.novo
ENST00000610398.1	3.11968156856501	0.00145371690683566	0	12	CTD-3194G12.2	lincRNA
CUFF.156327.1	3.08233040330147	1.9826386356444e-47	0	12	de.novo	de.novo
ENST00000568270.1	3.06990300662908	1.2967300210164e-06	0	12	RP11-748L13.6	lincRNA
CUFF.127059.1	3.0649157249762	1.35033476829915e-32	0.9	10	de.novo	de.novo
TCONS_00019407	3.01854747688544	0.000634134333142665	0	2	de.novo	de.novo
ENST00000366278.2	3.0173431313584	0.000636605408286478	0.4	3	AC105053.3	antisense
ENST00000558254.4;ENST00000431060.4;ENST00000558641.2	3.00821313407361	0	0.8	4	RP11-66B24.1,RP11-66B24.2,RP11-66B24.7	lincRNA,processed_transcript
TCONS_00004364;TCONS_00005222	2.98494686977096	0.00794136968385394	0	8	de.novo	de.novo
ENST00000549313.1	2.98038023916706	0.00805805260512052	0	2	RP11-753N8.1	lincRNA
ENST00000569425.3	2.95530708129641	3.07036720738859e-09	0	12	RP11-504A18.1	lincRNA
ENST00000548722.2	2.95453924871905	2.93311635406287e-19	0.2	12	RP11-567C2.1	lincRNA
ENST00000604258.4	2.95378494370963	9.90018227783164e-15	0	8	NAMA	lincRNA
TCONS_00028557	2.94442928044482	1.90817230600262e-37	1	15	de.novo	de.novo
ENST00000598518.4	2.94435630683822	7.40592049918259e-23	0	12	AC006262.5	lincRNA
TCONS_00004782	2.92615598357208	8.11804367576969e-05	0.4	1	de.novo	de.novo
STRG.65256.2	2.92550839658232	5.59797621945056e-15	0.3	12	de.novo	de.novo
ENST00000440955.1	2.92532174303764	2.07464622443453e-20	0	2	RP3-326I13.1	lincRNA
CUFF.198961.1	2.92420605203758	6.29698842061345e-07	0	12	de.novo	de.novo
TCONS_00002216;TCONS_00001243	2.92187485407389	8.30871011433419e-82	0.2	3	de.novo	de.novo
ENST00000556949.1	2.90976165806035	7.10633875925288e-07	0	1	RP11-187E13.2	lincRNA
STRG.66178.1;CUFF.198822.1	2.90969810950684	5.99928140898333e-50	0.2	1	de.novo	de.novo
CUFF.196595.1	2.90474032255416	1.50991517547788e-76	0	8	de.novo	de.novo
TCONS_00008111	2.90418096975024	0.00122028255195716	0	12	de.novo	de.novo
ENST00000435407.1;ENST00000420579.1	2.90144491197365	0.00125865571386935	0.2	12	AC024704.2,AC104653.1	lincRNA
TCONS_00023979	2.8975457598876	0.0105732434529621	0	12	de.novo	de.novo
ENST00000551732.1	2.89748201394072	7.35216278188066e-07	0	12	RP11-834C11.10	lincRNA
ENST00000582965.1	2.89376453933631	0	1	4	RP11-329L6.2	lincRNA
ENST00000607810.4	2.87470015999136	2.16895980651576e-14	1	4	RP4-625H18.2	lincRNA
ENST00000566538.1	2.87169162950412	3.34726037877019e-07	0	12	RP11-392E22.10	processed_transcript
STRG.55320.7	2.86516940779373	0	0	12	de.novo	de.novo
ENST00000440744.2	2.86154360062045	3.61532458346211e-10	0	2	AC024084.1	lincRNA
TCONS_00017355;TCONS_00017356	2.83223190855264	6.18596727023676e-08	0.7	10	de.novo	de.novo
ENST00000494761.1	2.8269182940617	0.00182839019162545	0	12	RP11-508O18.1	lincRNA
TCONS_00018386;TCONS_00018387;TCONS_00018388	2.82439631243217	1.94457986161249e-77	0	12	de.novo	de.novo
CUFF.111613.2	2.82426573624304	2.35559515212273e-13	1	7	de.novo	de.novo
ENST00000417213.1	2.8222120027302	0.000176766939097896	0.3	12	AC009229.6	lincRNA
TCONS_00025369	2.8186872142165	2.05672822486637e-13	0.2	12	de.novo	de.novo
ENST00000395172.4	2.81856831461752	1.77916709741473e-31	0.2	3	C8orf31	processed_transcript
ENST00000553465.4	2.81702528511415	7.31386059849689e-11	0	8	MEG8	lincRNA
ENST00000419796.1	2.81252158044264	1.14455720574555e-68	0	9	RP11-716O23.1	lincRNA
TCONS_00023504	2.80351609768564	0.00620638021180964	0.3	12	de.novo	de.novo
ENST00000425776.1	2.80074588046717	0.0143549094521727	0	12	AC019118.3	lincRNA
ENST00000479311.1	2.80074588046717	0.0143549094521727	0	12	LINC01118	lincRNA
ENST00000411605.4	2.7996718852669	0.0143719155406094	0	2	LINC00159	lincRNA
ENST00000413056.1	2.79417648811645	0.0146214045316544	0.2	1	RP11-44H4.1	lincRNA
ENST00000567749.1	2.78826349925329	9.18165426294322e-23	0.2	12	RP13-735L24.1	lincRNA
STRG.55320.6	2.7866242067406	0	0	1	de.novo	de.novo
ENST00000413053.2	2.78396092853511	0.00228158978556365	0.3	12	AP001187.9	lincRNA
ENST00000397381.4	2.77743776545729	7.93963047928565e-08	1	13	UCA1	processed_transcript
TCONS_l2_00003718	2.77652599816217	1.24410529159412e-150	0	12	de.novo	de.novo
ENST00000417705.1	2.76667956449487	2.45635521311962e-18	0.5	15	RP11-54O7.3	lincRNA
ENST00000511497.4	2.75315156423525	0	0.2	8	RP11-420A23.1	lincRNA
ENST00000553534.1;ENST00000555642.1	2.74979148964236	3.86986671699299e-18	0	12	RP11-219E7.4,RP11-84C10.3	lincRNA
ENST00000428888.1;ENST00000457108.1	2.74595552377657	2.54594665197742e-16	0	5	AC009495.3,AC009495.4	lincRNA
ENST00000559214.1	2.73503087358544	1.05557051460297e-18	0	12	RP11-522B15.5	lincRNA
ENST00000437113.2	2.72883470322718	0.00320489287808876	0	12	LINC01039	lincRNA
ENST00000504012.1	2.71913439807504	7.34943369280492e-85	0	11	LINC01340	lincRNA
ENST00000522076.1	2.69874729272959	0.0193086328985305	0	12	AC008694.3	antisense
ENST00000435559.1	2.6923600604343	0.0196723128098499	0	12	RP11-86H7.7	lincRNA
ENST00000427247.1	2.69114494708445	0.00371814351897938	0	2	RP11-262I2.2	lincRNA
STRG.8196.3	2.68878591892865	3.62945331673937e-12	1	7	de.novo	de.novo
CUFF.180847.1	2.6850497992704	6.40609680102245e-05	0	12	de.novo	de.novo
ENST00000526470.1	2.6840779401491	0.020150990655319	0.2	12	RP11-91I20.3	lincRNA
TCONS_00011730	2.68228849205719	1.99950161148064e-43	0	9	de.novo	de.novo
CUFF.59386.2	2.67971086327722	1.47399649445524e-10	0	12	de.novo	de.novo
ENST00000503095.1	2.67898341964228	0.000506806535476442	0.4	12	RP11-460I19.2	lincRNA
TCONS_00001568	2.67688105284162	0.0103434184314985	0	12	de.novo	de.novo
ENST00000513288.1	2.65690168625435	5.38315552221876e-13	0	2	RP11-455B3.1	lincRNA
TCONS_00003609	2.64370175996467	1.96729635548031e-06	0	14	de.novo	de.novo
TCONS_00019717	2.64278327978891	8.59660615432684e-05	0	12	de.novo	de.novo
ENST00000613141.1	2.64258632889332	2.24382198920662e-09	0	2	PGM5P2	lincRNA
CUFF.135373.1	2.64109390558293	0.000718164076792348	1	13	de.novo	de.novo
CUFF.8994.1	2.63420730467815	4.9824614948904e-07	0.2	12	de.novo	de.novo
ENST00000602507.1	2.62767139004678	1.53306525682396e-10	0	12	MIR222HG	lincRNA
TCONS_00018230	2.62424067536856	4.4705386434524e-07	1	4	de.novo	de.novo
ENST00000443897.1	2.62249868357562	1.01990654765005e-10	0	12	AC010096.1	lincRNA
TCONS_00004598	2.61652049524394	0.00077756366127509	1	13	de.novo	de.novo
ENST00000533812.5	2.61498179399639	6.97972996131181e-06	0.2	12	RP11-890B15.2	lincRNA
TCONS_00012377	2.59997500701866	0.00241656910765524	0.2	12	de.novo	de.novo
CUFF.1316.1	2.59693310327875	2.82990008572273e-08	0.9	13	de.novo	de.novo
ENST00000453045.1	2.59517856503335	0.000134776974732781	1	10	BARX1-AS1	lincRNA
ENST00000432910.4	2.58934811294758	0	1	15	MIR646HG	lincRNA
ENST00000560465.1	2.58884441452606	3.10665202982747e-09	1	15	AC007950.1	lincRNA
TCONS_00012833;TCONS_00012834	2.58331657485913	0.0268320454350375	0.2	12	de.novo	de.novo
TCONS_00010211	2.5804377113561	1.9891976568668e-09	1	15	de.novo	de.novo
TCONS_00020784	2.57996740779733	1.04510655489324e-05	0.2	12	de.novo	de.novo
ENST00000421632.1;ENST00000422420.1	2.5674037423292	0	1	7	CDKN2B-AS1	antisense
ENST00000441659.1	2.56522791117748	1.12382077392466e-05	0	12	LINC01073	lincRNA
ENST00000523331.1	2.56197923757687	0.0284035891724085	0.2	12	RP1-170O19.14	lincRNA
TCONS_00019644	2.55758540294689	1.17245502360521e-06	0.2	8	de.novo	de.novo
ENST00000520487.1	2.55234353211537	0.00119055831442981	0	12	RP11-470M17.2	lincRNA
ENST00000554693.3	2.5451979505287	9.07705409859524e-17	0	2	SNHG24	lincRNA
ENST00000567925.1	2.54216136292424	9.86703105422237e-08	1	7	RP11-554A11.7	lincRNA
TCONS_00014596	2.53505066245076	0.00801014025340829	0	12	de.novo	de.novo
ENST00000509370.1	2.53440214858828	3.72004220778114e-15	0	12	RP11-752L20.5	lincRNA
ENST00000557908.2	2.53193481489036	0.00329126552923593	0	12	RP11-158M2.5	antisense
ENST00000453666.2	2.53116975839786	9.60366075667798e-29	0.7	10	LHFPL3-AS2	processed_transcript
TCONS_00018419	2.52840861817884	1.02898407814732e-09	1	7	de.novo	de.novo
ENST00000436764.4	2.52837296758887	0	1	6	SNHG17	processed_transcript
STRG.55320.1	2.52706704617114	0	0.2	14	de.novo	de.novo
STRG.67059.2	2.52349320767858	9.77805044174371e-08	0	12	de.novo	de.novo
ENST00000343987.2	2.52325931173356	0.000241070314952804	0.2	12	AC096772.6	lincRNA
ENST00000522575.1;ENST00000430626.1;ENST00000521660.1	2.52048362434966	2.94700959518771e-15	0	14	AC026904.1,RP11-770E5.1,RP11-770E5.3	antisense,lincRNA
CUFF.111612.1,CUFF.111612.3	2.51943474002142	6.07445141974512e-17	1	7	de.novo	de.novo
ENST00000452460.1	2.51887348703516	0.000268603032319549	0	12	AP001596.6	antisense
ENST00000422744.2	2.51862441504015	1.72694935507949e-101	0	12	RP11-310E22.5	lincRNA
ENST00000508881.1	2.51797881070551	9.23605736978234e-06	0	8	RP11-332J15.1	lincRNA
ENST00000444431.1	2.49899062088125	1.94272779795422e-44	0.3	9	RP11-96C23.13	processed_transcript
ENST00000420766.1	2.48931116092246	1.71097524221753e-09	0	12	RP4-676J13.2	lincRNA
TCONS_00014226;TCONS_00013616;TCONS_00013617	2.4865930188689	0.00175260779343103	0	12	de.novo	de.novo
ENST00000429070.1	2.48604617888082	0.00982828045487465	0	12	RP11-589B3.6	lincRNA
ENST00000505861.2	2.482731709159	0.00185274631850033	0	12	CTD-2037L6.2	lincRNA
ENST00000590065.1	2.48020085311806	0.000770870092312891	1	7	CTD-2659N19.9	lincRNA
ENST00000583490.1	2.47433051887858	0.0105894970581853	0.3	11	GATA6-AS1	lincRNA
ENST00000617473.1	2.46868367375577	1.55696294172234e-05	0.5	14	RP3-453C12.15	lincRNA
TCONS_00016638;TCONS_00016038	2.46639543574629	1.61504311180218e-11	0	12	de.novo	de.novo
TCONS_00022640	2.46402174129829	0.0363639934935866	1	10	de.novo	de.novo
ENST00000556197.1	2.45616539282541	0.0370218004641199	0.2	12	RP11-219E7.3	lincRNA
TCONS_l2_00020040;TCONS_l2_00019088	2.45378231098459	1.70289396889315e-05	0.2	12	de.novo	de.novo
ENST00000452922.4	2.44301685006967	6.78937797036102e-117	0	11	LINC01057	lincRNA
ENST00000515436.3	2.44213212774176	0.0383939710128447	1	10	RP11-617D20.2	lincRNA
ENST00000430428.1	2.44144210419408	9.20835248020617e-05	0	12	RP3-523C21.2	lincRNA
ENST00000503650.1;ENST00000522464.1	2.4348351685537	0	0	14	CTD-2374C24.1,RP11-6N13.1	lincRNA
ENST00000445151.1;ENST00000432067.1	2.43443152951263	7.95971907817302e-08	0	12	RP4-610C12.1	antisense
ENST00000547094.1	2.4179780119006	0.00120727484055949	0.4	12	RP11-654D12.3	lincRNA
ENST00000540093.1;ENST00000536497.1	2.41261133739872	1.44380298828862e-16	0.3	8	RP11-885B4.1,RP11-885B4.2	lincRNA
ENST00000435725.2	2.4102190838715	0.00291822216415688	0	2	LINC01076	lincRNA
STRG.6290.2	2.40742405834616	2.42666580169967e-254	1	13	de.novo	de.novo
ENST00000590213.1	2.40199415788725	5.9139283137644e-07	0	12	RP11-154D6.1	processed_transcript
CUFF.3662.2	2.40057011410182	3.22992208009188e-05	0.5	10	de.novo	de.novo
TCONS_00022531	2.39990616289742	5.48878851592417e-28	0	12	de.novo	de.novo
ENST00000504552.4	2.39962758443509	0.000133922951424709	0	3	CTD-2081C10.1	lincRNA
ENST00000453902.1	2.39359682337248	2.32826913991814e-38	0	8	LINC01456	lincRNA
ENST00000311067.3	2.39229794154465	0.00723634557578416	0	12	RP11-89N17.1	lincRNA
ENST00000505200.1	2.39037663774042	4.92652231992289e-16	0.2	9	CTD-2503O16.4	lincRNA
ENST00000560056.1	2.38794192785033	0.00073679310677526	0	12	RP11-684B21.1	lincRNA
ENST00000431697.1	2.37758539106341	1.44608604489242e-06	0	12	AC106053.1	lincRNA
ENST00000382265.3	2.36790823109581	1.37275272372291e-05	0	2	FLG-AS1	antisense
ENST00000434447.4	2.36664524256856	0.000785705094150276	0.2	12	RP11-46A10.2	lincRNA
ENST00000567317.4	2.36607799177999	0.016469425304249	0.5	10	LINC01227	lincRNA
ENST00000604724.4	2.36459220401448	4.53576987675411e-05	0	2	LINC01235	lincRNA
ENST00000563434.1	2.36076120401525	1.67316195956719e-10	0.8	15	RP11-4O1.2	sense_overlapping
ENST00000610172.4;ENST00000606100.4	2.35269271075966	2.68170475825543e-99	0.2	12	CYP1B1-AS1	antisense
ENST00000321214.2	2.3467663590914	5.3636191939291e-05	1	15	LINC00304	lincRNA
ENST00000412102.4	2.34481046734917	6.06395156198785e-05	0.3	8	LINC00479	lincRNA
TCONS_00020550	2.32598126194546	1.36888842874635e-07	0	12	de.novo	de.novo
ENST00000434051.1	2.317721142848	0.0510734520576819	0.2	2	FAM225A	lincRNA
ENST00000619758.1	2.317721142848	0.0510734520576819	1	7	CTD-2311M21.5	lincRNA
TCONS_00005951;TCONS_00006784;TCONS_00005952	2.3161661016339	5.923036786651e-24	0.3	9	de.novo	de.novo
ENST00000523317.1	2.31467545624805	1.00548038313916e-21	0	2	RP11-513H8.1	lincRNA
ENST00000457325.1	2.31437129978587	0.0513827843487039	0	12	AF064860.7	lincRNA
TCONS_00018389	2.31437129978587	0.0513827843487039	0	12	de.novo	de.novo
ENST00000515614.2	2.31150817407637	0.000281369196021584	0	12	LINC00942	lincRNA
ENST00000523154.4	2.31145564134431	3.80553203023739e-10	0.3	11	CTB-131B5.5	processed_transcript
TCONS_00004379	2.31116359003144	0.000283671551759793	0	12	de.novo	de.novo
ENST00000446211.1	2.30443187699553	0.0371057811991385	0	11	PARD3-AS1	antisense
TCONS_00019831	2.29300637551103	0.00572910575932353	0	11	de.novo	de.novo
CUFF.118468.1	2.29296673357392	0.000731166368121291	0	12	de.novo	de.novo
STRG.29057.1	2.29175763351563	4.03701103092821e-11	1	13	de.novo	de.novo
ENST00000623129.1	2.2883773019122	3.28108711544015e-05	0	8	C2orf27B	lincRNA
ENST00000512035.1	2.28038834866294	5.93753040818096e-23	0	12	CTD-2231H16.1	lincRNA
ENST00000504219.1	2.27978920117085	0.00146489568875896	1	13	KLF3-AS1	processed_transcript
CUFF.198960.2	2.27597950284992	1.17713645574036e-07	0	12	de.novo	de.novo
ENST00000418387.1	2.2607006718609	0.0578374849795158	0	2	AC010983.1	lincRNA
ENST00000441861.4;ENST00000446281.4;ENST00000452802.4;ENST00000420095.1;ENST00000435368.1;ENST00000455811.2	2.25981174954774	0	0.2	14	AC023481.1,LMCD1-AS1	antisense,lincRNA
ENST00000416646.1	2.25554999709911	1.98796876232126e-10	1	10	RP11-347D21.2	lincRNA
TCONS_00015030	2.25340025533674	4.69358452080578e-07	0	12	de.novo	de.novo
ENST00000444158.1	2.2518030632414	7.93792636080905e-10	0	8	AC006372.4	lincRNA
TCONS_00007381	2.25071214212705	0.00360674217584084	0	12	de.novo	de.novo
ENST00000439059.2	2.24848042505346	0.00184918562856721	0	8	RP11-10N16.2	lincRNA
ENST00000447058.2;ENST00000591739.1	2.24801493807048	9.28693448222479e-07	0	12	AC003991.3	antisense
ENST00000550185.4	2.24583371297846	0.00196203168507195	0	2	RP11-626I20.3	lincRNA
TCONS_00006772	2.24483345343801	1.11036084752003e-15	0	12	de.novo	de.novo
TCONS_00012543	2.24388537634615	1.36172393115248e-20	0.2	12	de.novo	de.novo
ENST00000462792.1	2.24315777054589	4.36399091225431e-05	0	14	RP11-451B8.1	lincRNA
ENST00000513868.5	2.24289053720498	0	1	7	PVT1	lincRNA
CUFF.131468.1	2.24076794630411	0.000513985954982951	0	12	de.novo	de.novo
ENST00000417987.1	2.23762811454692	0.000568429044622307	0	12	RP11-279N8.1	lincRNA
TCONS_00018127	2.23550347744034	5.23569796787463e-09	0	12	de.novo	de.novo
ENST00000430998.5	2.23509555712638	2.14282784521648e-06	0	9	LINC00704	lincRNA
ENST00000578741.1	2.23470140218966	0.000619746725983123	0	9	RP11-627G18.4	lincRNA
TCONS_00008645	2.22973961704431	0.00500113819076697	0.2	12	de.novo	de.novo
CUFF.11506.1	2.21451827672789	2.79076838128717e-07	0	12	de.novo	de.novo
CUFF.28559.1	2.20193381729347	4.88719898303568e-06	0	12	de.novo	de.novo
CUFF.1353.2	2.20136329309525	3.22030493602384e-05	0.5	9	de.novo	de.novo
ENST00000577700.4	2.2002565634665	0	1	4	SNHG15	lincRNA
TCONS_l2_00028288;TCONS_l2_00028289;TCONS_l2_00028290	2.19972128850368	3.95959551244413e-188	0	12	de.novo	de.novo
CUFF.151501.1	2.19114606477512	2.49014963484232e-05	0	12	de.novo	de.novo
ENST00000415715.1	2.19091208930897	6.02076918540443e-90	0.3	12	POT1-AS1	antisense
TCONS_00023507	2.18968485944167	1.91210157498063e-40	0	9	de.novo	de.novo
TCONS_00011938;TCONS_00011939	2.18704283499787	2.9700902285237e-211	0	9	de.novo	de.novo
ENST00000442712.1	2.18227687657393	0.0683606681438936	0.4	11	RP11-439E19.7	lincRNA
ENST00000606898.1	2.18132906251329	0.0684475764361407	0	12	RP4-665J23.4	lincRNA
STRG.43114.1	2.18036659892221	6.36387177621419e-223	0	8	de.novo	de.novo
ENST00000523446.1	2.17537757469602	0.0691520316546279	0	12	AC011366.3	lincRNA
ENST00000435023.1	2.17423990330175	5.3704292975151e-05	0	8	RP11-540K16.1	lincRNA
ENST00000498604.1	2.17253447032516	0.0695875936201428	0	2	RP11-656A15.1	lincRNA
ENST00000578152.4	2.17101500681581	0.000480082483248417	0	2	RP11-267C16.1	lincRNA
TCONS_00011699	2.16704551200538	0.00092273991062245	0	2	de.novo	de.novo
TCONS_00022001	2.16400388816521	0.0355564909848959	0	12	de.novo	de.novo
ENST00000445168.1	2.15930054379873	0.0714140708815509	0.2	12	RP11-528A4.2	lincRNA
ENST00000449457.1	2.15413058439212	0.00347086512658341	0	12	RP11-445P17.8	lincRNA
ENST00000422847.1	2.15139538448711	3.11472776926301e-07	0.2	8	LINC00857	lincRNA
TCONS_00017439;TCONS_00017440;TCONS_00017441	2.14946802034131	8.72968682588285e-14	0	12	de.novo	de.novo
ENST00000411479.1	2.14893622077691	0.00036357326718615	0.6	10	AC005162.5	antisense
TCONS_00016665	2.13615434611696	1.41579759959714e-20	0.5	10	de.novo	de.novo
TCONS_00010710;TCONS_00009991;TCONS_00009992;TCONS_00010711;TCONS_00009993	2.12841810487049	3.68552127431088e-47	0.2	1	de.novo	de.novo
ENST00000548924.4	2.11948727240036	4.09052197696502e-06	0	12	RP11-588H23.3	antisense
ENST00000448786.1;ENST00000440545.1	2.11377745553658	1.05331917918885e-07	0.6	10	AC007879.2,AC007879.3	lincRNA
ENST00000507318.1	2.1122326287011	0.0409696712290114	0	8	CTC-529P8.1	lincRNA
TCONS_00029031;TCONS_00029032	2.10776575782517	0.00048979267459075	0.9	7	de.novo	de.novo
TCONS_00006668	2.10736612104653	0.00792965020759859	0	12	de.novo	de.novo
ENST00000412690.1;ENST00000420161.1	2.10364435789252	4.35423180199099e-08	0	12	AC110769.3,LINC01191	lincRNA
ENST00000447297.1	2.1030006724993	0	0	1	RP11-428L9.1	lincRNA
ENST00000572466.2	2.10271439261835	1.43012866370513e-20	0.4	8	RP11-396B14.2	lincRNA
ENST00000521851.1;ENST00000523831.1;ENST00000523784.1	2.10200439975581	8.61842229644115e-21	1	7	KB-1615E4.2,KB-1615E4.3	antisense
ENST00000448347.4	2.10002531459448	4.68893413815488e-30	0	9	RP11-282I1.1	lincRNA
CUFF.156962.1	2.09947066028527	7.97987780418637e-11	0.3	12	de.novo	de.novo
TCONS_00015145;TCONS_00015146	2.09939953303876	1.32677695531821e-05	0	2	de.novo	de.novo
ENST00000580422.1	2.09853941387958	1.3161383313385e-06	0	12	RP11-849N15.4	lincRNA
ENST00000603462.1	2.09702008294299	0.0440307735007499	0	2	RP11-103J8.1	antisense
ENST00000428273.1	2.09488027338404	0.044276986774956	0	12	RP11-109A6.3	lincRNA
ENST00000505567.1	2.08876893107908	0.0016811416475554	0	12	RP11-267A15.3	lincRNA
ENST00000535058.1	2.08375725712956	6.42794217716084e-38	0	9	RP11-766N7.3	lincRNA
ENST00000498457.1	2.08197408100647	0.0158903785813514	0	2	RP11-292E2.1	lincRNA
ENST00000453895.1	2.07586984290773	1.52177847234194e-05	0	12	RP11-430C7.4	antisense
TCONS_00013943	2.07265903161102	4.60933964641134e-74	0.3	12	de.novo	de.novo
TCONS_00006403	2.05733654375445	0.00589113147461705	0	12	de.novo	de.novo
TCONS_00016438	2.05569555884594	3.07670667908557e-74	0	12	de.novo	de.novo
ENST00000436670.1	2.05520964088098	5.45939442147423e-08	0.3	8	AC073133.1	lincRNA
ENST00000413898.2	2.05458073796183	0.00616153976752864	0	2	RP3-522P13.3	antisense
ENST00000509244.1	2.04969355305045	0.00682501918796571	0	2	RP11-281P23.2	lincRNA
ENST00000520149.2	2.04513457825813	0.000306418338343578	0.9	10	RP11-157E21.1	lincRNA
ENST00000452402.4	2.03343181991282	3.99320993429913e-83	0	12	RP11-250B2.3	lincRNA
ENST00000512693.1	2.0325149236564	9.44221194302332e-36	0	12	CTD-2587M2.1	lincRNA
ENST00000532947.1;ENST00000524707.1	2.03108812040421	3.10461955687001e-243	0	1	RP11-22P4.1,RP11-22P4.2	lincRNA
ENST00000409054.1	2.03105930401064	2.01252513255215e-213	0	14	LINC00152	lincRNA
ENST00000537616.1	2.02540002521295	2.19679676322928e-124	0.3	12	RP11-705C15.3	sense_intronic
ENST00000582505.1	2.02350236206431	6.10722521700699e-46	1	7	RP11-180P8.1	lincRNA
ENST00000551875.1	2.02298028418017	2.6659692054967e-05	0.3	12	RP4-601P9.2	lincRNA
ENST00000454869.1	2.02093445655793	0.00745027984762465	0	2	RP11-307E17.8	lincRNA
ENST00000446028.1	2.01678905680325	8.29698647364112e-18	0	12	RP11-431N15.2	lincRNA
ENST00000579007.4	2.01416905246146	2.20628469001938e-12	1	10	LINC01540	lincRNA
TCONS_00020279	2.01414409728768	0.0954110170437596	0	12	de.novo	de.novo
CUFF.148066.2,CUFF.148066.3	2.01152325571562	5.62961017006369e-05	0.4	12	de.novo	de.novo
ENST00000504056.4;ENST00000502262.3;ENST00000504967.2	2.00509344894543	1.56445258251389e-14	1	10	CTD-2260A17.2	antisense
ENST00000430051.1	2.00368495273992	0.097164717802805	0.4	12	AC012506.4	lincRNA
ENST00000509924.2	2.00368495273992	0.097164717802805	0	12	CTD-2016O11.1	lincRNA
ENST00000527684.1	2.00175269273438	0.00179673974796709	0.2	12	RP5-945I17.2	lincRNA
ENST00000457079.1	1.99949332508978	2.38794497592781e-35	1	6	LINC00885	lincRNA
ENST00000467865.4	1.99938471135571	0.0979327412411053	0	8	TCL6	processed_transcript
ENST00000521586.1	1.99746638720987	3.87199860510983e-24	0	12	CASC21	lincRNA
ENST00000576738.1	1.99533875202462	7.61529096555852e-06	1	7	RP11-353N14.5	lincRNA
ENST00000416104.4	1.98936821436082	1.85711568263788e-19	1	10	LINC00222	lincRNA
CUFF.80930.2	1.98534224044141	1.82864215975018e-06	0	9	de.novo	de.novo
ENST00000553157.1	1.98498353195899	0.000218266845027154	1	15	PCAT6	antisense
ENST00000503950.1;ENST00000508291.1	1.98094126817176	0.00973838983425263	0	11	RP11-381N20.1,RP11-381N20.2	lincRNA
ENST00000603643.1	1.9796638003931	0.00977536114064935	0	12	RP11-461L13.4	lincRNA
TCONS_00003998;TCONS_00003999;TCONS_00004985;TCONS_00004986;TCONS_00004000	1.97952486697544	5.48055283177743e-09	0	2	de.novo	de.novo
ENST00000420721.2;ENST00000510967.1	1.97456776623013	0.0106661662806974	0	2	RP11-1E22.1,RP11-789C2.1	lincRNA
ENST00000510065.1	1.97326713666615	5.0229873714871e-06	0	2	RP11-419C19.2	lincRNA
TCONS_00028412	1.97136810364591	0.0624501166345586	0.3	12	de.novo	de.novo
TCONS_00014220	1.97117953572783	0.00431163401360694	1	4	de.novo	de.novo
TCONS_l2_00000470	1.96885458377295	6.30195172740293e-135	0	12	de.novo	de.novo
ENST00000583326.1	1.95946911609077	1.40321378053368e-05	0	12	RP11-862L9.3	antisense
ENST00000519726.2	1.95944939098329	8.76624626027313e-07	0	12	FAM85B	antisense
ENST00000432268.1	1.95355751046859	1.40175235705228e-31	0	11	AC017002.2	lincRNA
TCONS_00014003	1.95300955850529	1.76087307405341e-43	0	12	de.novo	de.novo
ENST00000425595.4;ENST00000453875.4;ENST00000439545.1	1.95154879961442	4.87788293970878e-31	1	15	HOTAIR	antisense
ENST00000622486.3	1.94796527349208	1.53613975627244e-05	0	12	RP11-108H9.1	lincRNA
ENST00000602418.4;ENST00000612512.1	1.94062754223523	0.00224505234429793	0	12	RP11-154D6.1	processed_transcript
TCONS_00020551	1.93393785475404	2.20302332553467e-05	0	12	de.novo	de.novo
TCONS_00010470	1.9334182374521	2.45858687980534e-08	0	12	de.novo	de.novo
ENST00000412797.1	1.93326184602295	0.000823584830431831	0	12	RP11-70P17.1	lincRNA
TCONS_00004473	1.92889442543995	1.06604149345349e-16	0	1	de.novo	de.novo
CUFF.9664.1	1.92880016906243	1.22862462995093e-23	0.2	9	de.novo	de.novo
STRG.64349.1	1.92857477745954	0	0	5	de.novo	de.novo
STRG.9159.1	1.92192171634303	7.54039529445287e-05	1	15	de.novo	de.novo
ENST00000509295.4	1.91695640164926	2.42688442164997e-07	0	2	RP11-696N14.1	antisense
ENST00000435872.1	1.91206945166459	0.00617008973756891	0	9	RP11-73M7.1	antisense
ENST00000563003.1	1.90533711825832	5.30422852296479e-79	0	12	RP11-96H17.1	processed_transcript
ENST00000439421.2	1.90472446546226	0.0146858974630766	0	2	RP11-540N6.1	lincRNA
ENST00000531565.1	1.89575680191394	0.00272033088090501	1	10	RP11-429J17.2	antisense
TCONS_00023701	1.89474547327864	0.0536220724748375	0.3	12	de.novo	de.novo
TCONS_00013752	1.89276251672155	0.0780928672876721	0.2	11	de.novo	de.novo
ENST00000445174.4	1.89032532300589	3.72054229368927e-57	0	8	LINC00607	lincRNA
ENST00000561978.1	1.8886383521162	1.05335457770882e-14	0	12	PCAT1	lincRNA
CUFF.4689.1,STRG.1761.1	1.88649011178868	5.07702292575916e-15	0	12	de.novo	de.novo
TCONS_00004599	1.88584274819253	2.83470890395444e-33	0	1	de.novo	de.novo
ENST00000449573.4	1.88498436661941	1.4588284386955e-60	0	1	AC005062.2	sense_overlapping
ENST00000446484.1	1.88048372572648	0	0	8	AC009262.2	lincRNA
ENST00000560688.1	1.87994278773341	0.00137186477697092	0.3	12	RP11-129I19.2	lincRNA
TCONS_00025731;TCONS_00025732	1.87986376325083	0.00781264429298394	0.2	8	de.novo	de.novo
ENST00000442937.4;ENST00000423466.2	1.87721779151407	2.52981529502194e-92	0	5	LINC00578,RP11-114M1.1	lincRNA
ENST00000572479.1	1.8739801612594	2.12824113300316e-07	0	12	RP11-65J21.4	lincRNA
ENST00000564455.1	1.87205183308558	0.0843785245261709	0	12	AC009120.5	lincRNA
ENST00000512067.4	1.87155952545898	5.77300506607628e-105	0	12	LINC01021	lincRNA
TCONS_l2_00018714	1.86816502763761	0.000654556154824639	0.3	12	de.novo	de.novo
ENST00000430078.1	1.86761201079754	0.0417265396900389	0	12	RP3-393E18.2	lincRNA
ENST00000499642.1	1.86393570631502	2.12263388166123e-08	1	4	RRS1-AS1	lincRNA
ENST00000608770.1	1.85767053778513	2.33355835581204e-14	0.9	10	RP5-1159O4.2	lincRNA
ENST00000521230.4;ENST00000521148.4;ENST00000504861.2;ENST00000518861.1	1.85693583908799	1.33495494431479e-224	0	12	FLJ46284,RP11-100L22.4	lincRNA,processed_transcript
ENST00000553668.2	1.85690934268919	1.11435280204211e-13	0	2	CTD-2341M24.1	lincRNA
TCONS_00013655	1.84418221389682	0.0127056951676318	0	12	de.novo	de.novo
TCONS_00020339	1.8423571011543	0.000108468378896173	0.2	9	de.novo	de.novo
ENST00000547370.4	1.8407544643868	9.21847761563207e-17	0.3	9	RP11-654D12.2	lincRNA
ENST00000575924.1	1.83743442658915	0.0017690924996186	0.4	12	OR7E47P	sense_intronic
ENST00000508763.1	1.8341434410723	0.000211716691294284	0.2	12	RP11-834C11.5	lincRNA
ENST00000527847.4	1.82951278431813	0.000941032311919659	0	2	RP11-494M8.4	sense_overlapping
STRG.3413.1	1.8259765875448	8.63849558990418e-07	0	12	de.novo	de.novo
STRG.43879.1	1.82383513202241	6.85634123611511e-05	1	10	de.novo	de.novo
ENST00000369027.4	1.82285690551047	0.0096104429642565	0	12	RP11-10J18.3	lincRNA
TCONS_00011948;TCONS_00012597;TCONS_00011949	1.81958628713352	0.00433267748525314	0	2	de.novo	de.novo
ENST00000565145.1;ENST00000568942.1	1.81814035403487	0.00455411281999934	0	12	RP11-554A11.9	antisense
ENST00000450613.2	1.81753275826292	6.60077419008332e-15	0	2	RP11-114J13.1	lincRNA
ENST00000507579.1	1.81367646038287	1.32768607418604e-05	0	12	RP11-360F5.3	lincRNA
ENST00000432154.4	1.81346574227772	2.94881864181526e-17	1	7	RP11-407B7.1	processed_transcript
ENST00000630914.1	1.81284166043242	0.0022401206352988	0	2	LINC00581	lincRNA
STRG.64331.1	1.811851033962	2.35100222436106e-228	0	12	de.novo	de.novo
ENST00000511840.1	1.80828882894237	0.0980332082392243	0	2	CTD-2066L21.2	lincRNA
ENST00000428516.1;ENST00000451289.1	1.80785835890828	1.20314901097499e-15	0	2	LINC01209,RP11-644C3.1	lincRNA
TCONS_00011878	1.80606025554092	1.18299494168422e-55	0.8	13	de.novo	de.novo
TCONS_00019246	1.80574625692383	0.00321547443166552	0	12	de.novo	de.novo
ENST00000427039.1	1.80420239815151	0	1	4	RP11-554F20.1	lincRNA
CUFF.132464.1	1.80221186479253	0.000321512520134516	0.4	9	de.novo	de.novo
ENST00000603952.1	1.79974566109042	9.62494015159144e-05	0	12	RP13-36G14.4	sense_intronic
ENST00000573308.4;ENST00000573950.4;ENST00000570786.1	1.79904179215774	0	0.8	13	TAPT1-AS1	antisense
TCONS_00013502	1.79356599942267	5.38515253416909e-20	0	12	de.novo	de.novo
TCONS_00010108	1.79289108838856	6.23647524014963e-06	0	9	de.novo	de.novo
ENST00000415129.1	1.79219688468113	0.00248535790238404	0.2	12	AC017104.6	processed_transcript
TCONS_00014948	1.79180201853964	0.00543696051944311	0	8	de.novo	de.novo
ENST00000446979.1	1.78963375659949	0.0244501298120856	0	1	LINC01107	lincRNA
ENST00000416173.1	1.78863738906251	0.0120294834511221	0.2	8	AC068286.1	lincRNA
ENST00000514569.1	1.78625287146285	1.95745022585722e-08	1	15	CTD-2194D22.4	antisense
ENST00000447171.1	1.78208841282198	2.51555690972389e-144	0	5	AC007255.8	antisense
ENST00000601822.5;ENST00000597231.1;ENST00000621011.2	1.77564732031018	7.597113987052e-45	0.4	3	ARHGEF26-AS1	processed_transcript
ENST00000512978.1	1.77531297334546	1.04714764580863e-195	0	5	CTD-2023M8.1	lincRNA
ENST00000455121.3	1.76938618893433	0.000859015020728029	0	5	ST3GAL5-AS1	lincRNA
ENST00000535721.1;ENST00000535917.4	1.76679160828966	0	0	14	RP11-123O10.3,RP11-123O10.4	lincRNA
ENST00000427022.1	1.76268406789257	3.46488306624907e-26	0.3	12	AP000318.2	lincRNA
STRG.6760.1	1.76216509569936	2.11248775671589e-67	0.6	7	de.novo	de.novo
CUFF.25369.2	1.7614003447491	9.95813911113334e-09	0.2	14	de.novo	de.novo
ENST00000444229.1	1.76098958601994	2.88971259603895e-43	0	12	RP11-527F13.1	lincRNA
ENST00000592377.1;ENST00000590421.1;ENST00000591313.4	1.75908247145131	1.58547835415046e-134	1	15	TBX2-AS1	antisense
TCONS_00001406	1.75319074544849	0.0428633391817947	0.4	8	de.novo	de.novo
ENST00000585706.1	1.74867384535612	0.0291469204035796	0	2	RP11-879F14.3	lincRNA
ENST00000416398.1	1.74864046338988	7.70430174194185e-06	0.5	10	ZNF503-AS1	lincRNA
ENST00000419463.1	1.73860122354658	1.76369175080648e-23	0	1	AC019117.1	lincRNA
ENST00000607353.1	1.73441942562911	0	0	9	RP11-446N19.1	lincRNA
ENST00000442579.1	1.73069850340669	2.74640815695594e-09	1	7	RP5-1119A7.14	lincRNA
TCONS_00006466	1.72997303041801	0.0359725062170539	0	8	de.novo	de.novo
ENST00000553613.1	1.72904349736603	8.64722311792218e-07	1	7	RP11-7F17.7	lincRNA
ENST00000418620.1	1.72682251933249	3.02159666475009e-27	0.4	12	AC106900.6	lincRNA
ENST00000564212.1;ENST00000561876.1	1.72624441857345	0.00616153976752864	0	11	CTC-527H23.3,RP11-42I10.1	lincRNA
TCONS_00015913;TCONS_00015914	1.72506328911507	6.74754658492903e-19	0	12	de.novo	de.novo
ENST00000561486.1	1.72498328102392	4.78114719565897e-16	0.4	12	RP11-448G15.3	sense_overlapping
TCONS_00001771	1.72036090245374	3.18444988244078e-09	0.3	9	de.novo	de.novo
TCONS_00013584	1.71734952266279	0.0185523632395159	0	12	de.novo	de.novo
ENST00000549660.1	1.7142191907733	8.62272833754203e-06	0.2	12	RP11-267D19.1	lincRNA
ENST00000499685.2	1.71408005634117	1.05389271044468e-07	0.3	5	RP11-796E2.4	antisense
ENST00000484046.1	1.71359975341683	1.60625268857655e-07	0.2	9	TM4SF1-AS1	antisense
ENST00000553682.1	1.70591332837981	1.5206021925661e-06	0.3	1	LINC01269	lincRNA
ENST00000545158.1	1.70400502754538	0.0513827843487039	0.3	12	RP11-392P7.7	antisense
ENST00000550177.2	1.70393597508993	0.000798725633294767	0	2	RP11-25I15.3	lincRNA
ENST00000377722.2	1.69831852085375	0.000342976409208903	1	10	AC021218.2	lincRNA
ENST00000445791.4	1.69761903181659	5.17217811045779e-43	0	2	TEX41	lincRNA
TCONS_00001367	1.69612930971666	0.00503371928465675	0.2	12	de.novo	de.novo
ENST00000606831.1;ENST00000433308.1;ENST00000447072.4;ENST00000458125.4;ENST00000443712.1;ENST00000431143.4;ENST00000606686.1;ENST00000417502.1	1.6912800493652	9.24918448877655e-189	0.3	14	RP11-497D6.5,STXBP5-AS1	antisense,lincRNA
ENST00000507997.1	1.69072748566612	5.18722258754298e-46	0.2	11	RP11-254I22.1	lincRNA
ENST00000414904.1	1.69067946919692	1.14824478744082e-24	0	12	GNG12-AS1	antisense
ENST00000472821.4;ENST00000489690.1	1.68937356295579	1.28287235168221e-08	0.2	1	RP11-167H9.4	antisense
ENST00000429156.4	1.68934966863374	2.02250560235228e-14	1	7	MIR205HG	processed_transcript
ENST00000518722.1	1.6890242991117	1.5882799217322e-05	0	1	CTA-392C11.2	lincRNA
ENST00000558499.2	1.67931161326554	1.04172294680301e-196	0.2	14	RP11-522B15.3	lincRNA
TCONS_00010351;TCONS_00010352	1.6671198826447	2.86940539582981e-06	1	4	de.novo	de.novo
ENST00000499900.2	1.665870149858	2.69950762608653e-11	0.3	12	RP11-1277A3.1	antisense
TCONS_00008367	1.66252834379123	0.000742811078989369	0.5	10	de.novo	de.novo
ENST00000447019.1	1.65981158380379	1.68646934904806e-30	0	12	AC019186.1	lincRNA
ENST00000614457.1;ENST00000472494.1;ENST00000521028.3	1.65837387603675	0.0435139416060053	0.4	11	HOTTIP	antisense
ENST00000557465.1;ENST00000555433.1;ENST00000556228.1	1.65664318957057	0.0440969711087394	0	2	RP11-163M18.1	antisense
TCONS_00019151	1.65500483110167	1.03215445171667e-17	0.5	10	de.novo	de.novo
ENST00000416361.1	1.65400808532294	0.0823685034705764	0	12	AC068039.4	antisense
ENST00000434245.2;ENST00000445201.1	1.65372329288593	0.00175364668757798	0.4	12	RP11-495P10.7,RP11-495P10.8	lincRNA
ENST00000428009.1	1.65360189357911	0.023526892685678	0	2	LINC01524	lincRNA
TCONS_00015148	1.65341322935196	0.0824439507773509	0	12	de.novo	de.novo
CUFF.32233.1,CUFF.32233.2	1.64603872135379	1.02008460561993e-06	0.3	12	de.novo	de.novo
TCONS_00021853	1.64555513184798	0.0269639781600589	0	2	de.novo	de.novo
ENST00000435782.1	1.64459660049588	0.0275916241350585	0	2	RP11-285A18.2	sense_intronic
ENST00000457478.1	1.64372758878293	2.6501782064153e-11	0	3	LINC01250	lincRNA
ENST00000442108.1	1.6408627616684	0.000942478842921333	0	12	RP11-12M5.4	lincRNA
ENST00000584919.1	1.63981331024684	1.62274466914366e-16	0	1	RP11-41O4.1	lincRNA
ENST00000507058.1	1.63607829663947	2.28683563027451e-06	0	8	CTC-276P9.2	lincRNA
TCONS_00019585	1.63464259400776	0.00208132975903021	0.2	12	de.novo	de.novo
TCONS_00017515	1.63386350633922	0.00151491756639857	0	12	de.novo	de.novo
ENST00000421378.2	1.63333037049222	7.15563737704115e-245	0.5	5	LINC00271	lincRNA
ENST00000444722.1;ENST00000412436.1	1.63285488015555	0.000398603213875366	0	12	RP13-228J13.1	antisense
ENST00000436880.2	1.63195374917301	0	0.2	5	MIR181A1HG	lincRNA
ENST00000416438.5	1.62725889498637	4.47937883466856e-56	0.5	14	LINC00475	lincRNA
ENST00000534089.4;ENST00000527139.4;ENST00000532625.1	1.6171477226116	0.00680571239500332	1	15	RP11-429J17.8	antisense
ENST00000578492.4	1.6143287890806	5.38192851284218e-259	0.3	3	RP13-104F24.2	processed_transcript
ENST00000557295.1	1.6130349522304	0.00096728987064588	0.2	1	LINC00640	lincRNA
ENST00000439070.1	1.61260114049707	5.23374982015681e-50	0.2	5	AC002066.1	antisense
ENST00000549830.2	1.60850919569193	1.00948824898166e-10	0.2	9	LINC00592	lincRNA
ENST00000517983.1	1.60698500700484	7.23473387178067e-20	0	12	KB-1507C5.4	lincRNA
ENST00000431722.1;ENST00000454234.1;ENST00000438324.1	1.60599728037485	0.054794843915823	0	12	RP5-1185I7.1	antisense
ENST00000501387.4;ENST00000501300.1	1.60424720791346	1.58809763959139e-10	0.2	5	RP11-588G21.2	antisense
ENST00000424725.1	1.60164184942386	6.09814443738618e-09	0	12	RP4-782L23.1	lincRNA
ENST00000593234.4	1.6009412533767	2.55160202960432e-08	0	2	LINC00907	lincRNA
ENST00000438293.1	1.59666133898656	1.05904275099995e-08	1	15	RP11-88H9.2	lincRNA
ENST00000424895.1	1.59623280888668	1.08963316317748e-55	0	9	LINC01376	lincRNA
TCONS_l2_00002966	1.59509785179457	0.0974506273872369	0.3	11	de.novo	de.novo
ENST00000630388.1	1.59397928519455	1.12156849930442e-07	0	2	MIR325HG	lincRNA
ENST00000616706.3	1.59127962234181	1.64643222391438e-08	0.2	12	LINC00598	lincRNA
ENST00000501916.1	1.58990855485866	1.4342377638647e-09	0.9	10	CPEB2-AS1	lincRNA
CUFF.134720.1	1.5854441548674	5.81476917529015e-11	0	12	de.novo	de.novo
STRG.19964.1	1.5831142370342	1.875859650957e-48	0.9	13	de.novo	de.novo
ENST00000498297.1;ENST00000480931.1	1.58259361185415	0.000798725633294767	0.3	12	RP11-723O4.2	antisense
ENST00000427722.2	1.5813034780996	3.10388430816625e-35	0	12	RFX3-AS1	lincRNA
TCONS_00021052	1.58029781921156	0.0334033788286953	0	12	de.novo	de.novo
ENST00000426012.1	1.58025992426853	9.97947482790194e-35	0	8	RP1-122P22.2	lincRNA
ENST00000439105.1	1.57952276322341	0.0338257751372511	0.6	10	AC074183.4	lincRNA
CUFF.132681.1	1.57536947885405	0.000172383977065263	0	12	de.novo	de.novo
ENST00000412426.4	1.57321313734533	7.47558751549745e-136	0.2	9	AF127936.7	lincRNA
ENST00000421132.1	1.57321142041891	2.46648205566147e-23	1	7	RP11-351M16.3	lincRNA
ENST00000432413.2	1.57264207803833	0.00464001962503154	1	10	AC007879.5	antisense
ENST00000561921.1	1.56218116659088	2.79510264965753e-142	0	12	AC009120.6	processed_transcript
ENST00000556886.1	1.56152712689543	4.13907997151914e-12	0	2	LINC00871	lincRNA
ENST00000420330.1	1.561373149064	3.87675851375232e-06	0.4	12	AC009404.2	lincRNA
ENST00000620874.1	1.5570609670436	0.021219037446654	0	12	LINC01068	lincRNA
TCONS_l2_00024769;TCONS_l2_00025392;TCONS_l2_00024770	1.55326040652198	1.3056636813492e-15	0.5	15	de.novo	de.novo
ENST00000412730.1	1.54884409756552	0.00797521355379137	0	12	LINC00525	antisense
STRG.1758.1	1.54865355678524	4.78059530228387e-09	0	12	de.novo	de.novo
ENST00000581851.1	1.54789225890255	0.00827075545080036	0	8	LINC00675	lincRNA
TCONS_00004212	1.54569911726902	0.00228160791421458	0.3	12	de.novo	de.novo
CUFF.128909.1;CUFF.128909.2	1.54361848852435	2.15735267221549e-26	0	12	de.novo	de.novo
ENST00000509873.4	1.54269082259526	0.0393509167129346	0	2	RP11-673E1.1	lincRNA
TCONS_00001212	1.53964484332477	5.59314577688184e-07	0.2	12	de.novo	de.novo
ENST00000456896.4	1.5390754205571	0.0139986971801956	0	2	RP3-332B22.1	lincRNA
ENST00000513767.3	1.53779228968927	6.95151662535239e-22	0.2	12	CTC-347C20.1	lincRNA
TCONS_00006665;TCONS_00007270	1.53616457994873	0.00153316193865873	0.5	9	de.novo	de.novo
ENST00000417650.1	1.53444454902601	0.00542556609197441	0.7	10	RP11-439L18.1	lincRNA
ENST00000412816.6	1.53127612988882	3.40251105088172e-07	0	12	LINC00470	lincRNA
ENST00000434601.6	1.52997871860286	3.14630011914448e-05	0.3	3	LINC00539	lincRNA
ENST00000564305.1	1.52425304805173	8.60086904080407e-06	0	8	RP11-243A14.1	lincRNA
ENST00000445784.1	1.51824686875248	0.00211248057774607	0	12	AC002064.5	lincRNA
TCONS_00018266	1.51271135678356	0.0363922795824816	0	12	de.novo	de.novo
ENST00000444032.1	1.51260816401616	0.00655048862181647	0	2	AC002127.4	lincRNA
TCONS_l2_00000780	1.51198922597573	3.66498925720647e-77	0	12	de.novo	de.novo
TCONS_00019461	1.51196044728687	0.0766916467941352	0.4	2	de.novo	de.novo
CUFF.199410.1,CUFF.199410.2,CUFF.199410.3	1.51141158136435	0.00128711037930019	0	12	de.novo	de.novo
STRG.11647.1	1.50957819032885	7.72842361618247e-25	0	11	de.novo	de.novo
ENST00000456265.1	1.50852355271427	0.000352711796329744	0	8	RP5-1069C8.2	lincRNA
ENST00000506329.2	1.50720302738277	0.0187855418911245	0.2	9	RP11-855O10.2	lincRNA
STRG.8052.1	1.50435883339638	1.91679342447875e-14	0	12	de.novo	de.novo
ENST00000561051.1	1.49924756653482	0.000649044256727905	1	10	RP11-4G2.1	lincRNA
ENST00000423020.1	1.4981665095099	0.0497469196988796	0.5	3	RP5-963E22.4	lincRNA
TCONS_00023839	1.49667204736517	4.88719898303568e-06	0	12	de.novo	de.novo
CUFF.179591.1,STRG.59519.1	1.4895924901819	6.63484595506032e-68	0	12	de.novo	de.novo
ENST00000515364.1	1.48538390515241	2.73116267394356e-06	0	1	CTC-448D22.1	lincRNA
ENST00000526431.1	1.48479970434528	0.064949326331252	0.3	12	RP13-46H24.1	antisense
ENST00000430391.1	1.482807941924	8.07256318765571e-43	0	5	AF127577.8	antisense
TCONS_00018897	1.47824591887438	0.0408538850649689	0	1	de.novo	de.novo
ENST00000554808.1	1.47706030355002	1.23875100677619e-06	0	8	LINC01397	antisense
ENST00000502400.4	1.47583061094002	2.13412840549505e-59	0	12	RP11-584P21.2	lincRNA
ENST00000443901.1	1.47283561090736	0.000331041040394043	0.2	5	AC061961.2	antisense
ENST00000423414.4;ENST00000433079.4;ENST00000443623.4;ENST00000435523.4;ENST00000431189.1;ENST00000416999.1;ENST00000429901.1	1.46790272397099	0	0.5	14	LINC-PINT	antisense
TCONS_l2_00025959	1.46756348938044	0.000420613165063282	0	12	de.novo	de.novo
TCONS_00022677	1.46665237131663	0.0498251256792437	0	12	de.novo	de.novo
STRG.38160.1	1.46619563111486	0.00198108581157549	0.3	5	de.novo	de.novo
STRG.54262.1	1.46583518121566	6.64850112187044e-23	0.2	12	de.novo	de.novo
ENST00000551894.4	1.46419870004712	0.0105386606190987	0.2	9	C12orf80	lincRNA
ENST00000435946.1;ENST00000421318.1	1.46353987847165	8.70276574831599e-15	0	2	RP11-554D15.1,RP11-554D15.4	lincRNA
ENST00000617440.1	1.46347603181279	5.84059000020749e-22	0.2	12	RP11-262A16.1	lincRNA
ENST00000412652.1	1.4624116728383	1.53204082565619e-25	0	2	RP11-545D19.1	lincRNA
CUFF.51395.1	1.46141296471179	2.29986124109512e-05	0	12	de.novo	de.novo
ENST00000377469.1	1.46133330129648	1.59806905173123e-11	0.6	10	LINC01291	lincRNA
ENST00000435466.1	1.46119814230739	9.99080283930196e-113	0	12	AC003088.1	lincRNA
ENST00000571619.4	1.45914720861185	5.1709280724463e-64	0	12	U91319.1	lincRNA
TCONS_00016124	1.45383608252956	0.0387954217043745	0.2	12	de.novo	de.novo
ENST00000523703.1	1.45382952158185	5.0068053012335e-25	0.3	9	RP11-37N22.1	lincRNA
ENST00000448412.2	1.45239752868537	0.0393231883195225	0	2	RP11-21J7.1	lincRNA
TCONS_00016434;TCONS_00016843	1.45232916162495	2.03928992806121e-11	0.2	8	de.novo	de.novo
CUFF.117319.3	1.45174227258609	2.39461653616293e-58	0	12	de.novo	de.novo
TCONS_00001085;TCONS_00001086	1.45164571352649	5.45492129508344e-06	0	12	de.novo	de.novo
ENST00000621190.1	1.44975727443276	0.0420703669219401	0	12	NDUFA6-AS1	processed_transcript
ENST00000415910.2	1.44925446516436	2.10789904780317e-91	0.2	12	RP11-233E12.1	lincRNA
ENST00000416279.1	1.44506361393612	0.01760788585697	0	12	AL133249.1	lincRNA
ENST00000555581.1	1.44445398137123	0	0	5	RP6-114E22.1	lincRNA
ENST00000580524.1	1.44325311996489	0.0114681239306647	0	12	CTD-2015H3.2	lincRNA
CUFF.95209.2	1.44306982033379	2.3125183616792e-17	0	1	de.novo	de.novo
CUFF.166388.1	1.440102166351	0.0014508504360934	0	12	de.novo	de.novo
ENST00000603360.1	1.43930991832723	0.00512989695700158	0.3	12	RP13-216E22.5	sense_overlapping
TCONS_00016844	1.43774470121758	1.77356381584018e-08	0.8	10	de.novo	de.novo
ENST00000522768.1;ENST00000520646.1	1.43623372608148	6.0767977906157e-204	0.3	14	RP11-156K13.1,RP11-806O11.1	antisense,processed_transcript
ENST00000452840.4	1.43557475369841	9.78451831910953e-24	0	11	LINC01122	lincRNA
STRG.64341.1	1.43259252324183	1.67078229699224e-25	0	12	de.novo	de.novo
STRG.5006.3	1.43243656394299	0	0.3	12	de.novo	de.novo
ENST00000468859.1	1.43127152036776	1.07012061020302e-16	0	12	RP11-379B18.5	processed_transcript
ENST00000434063.3;ENST00000429611.6;ENST00000428939.3	1.43015626062706	9.43404690760064e-14	0.2	11	HOTAIRM1	antisense
TCONS_00010340;TCONS_00010341	1.42595813641246	6.14429379479717e-14	0.5	13	de.novo	de.novo
ENST00000608023.4	1.42456357621298	1.59444549680693e-131	0	14	C1orf132	lincRNA
TCONS_00010773;TCONS_00010774	1.4236244481414	0.027080156698633	0	12	de.novo	de.novo
ENST00000504935.1	1.42030197156844	0.043901919742179	0.2	11	CTC-461F20.1	lincRNA
ENST00000455703.1	1.41808113908678	2.43678595657599e-06	0	2	AC026188.1	lincRNA
TCONS_00020861	1.41684618340657	0.0689258042812843	0	12	de.novo	de.novo
ENST00000586388.1	1.41277396110311	5.89214873559704e-05	1	4	RUNDC3A-AS1	antisense
STRG.28766.1	1.41269838957809	2.57548452233671e-47	0.3	12	de.novo	de.novo
STRG.3057.3	1.41199467813183	0	0	12	de.novo	de.novo
ENST00000433310.5	1.41163878742954	1.06354326339309e-07	0	8	AF131217.1	lincRNA
TCONS_00001503	1.40975654315755	6.44041709278423e-18	0	12	de.novo	de.novo
ENST00000512652.1	1.40643449704618	0.000652505321282994	0	12	RP11-502M1.2	lincRNA
ENST00000519358.4	1.40597490780674	0.000698684232554372	1	10	RP11-382J12.1	antisense
ENST00000556673.2	1.40434979002349	0.00234913647866294	0	2	LINC01146	lincRNA
CUFF.17087.1,CUFF.17087.2,CUFF.17087.3	1.40292496686857	0.000178426467404718	0.2	12	de.novo	de.novo
ENST00000588226.4	1.40097092870333	0.00058685550496038	0	12	PARD6G-AS1	antisense
STRG.6214.1	1.40031888905422	3.48586938903277e-10	0.8	10	de.novo	de.novo
ENST00000440570.4	1.39987090928103	2.9983539565501e-06	0.3	12	MIR503HG	lincRNA
ENST00000563613.1	1.39933044437072	0.00013620597655767	0.2	9	CTA-363E6.2	lincRNA
ENST00000542620.1	1.39904963955427	2.89735409289286e-07	0	12	RP11-173P15.7	antisense
ENST00000563079.1	1.39736375413468	0.0206005063620177	0.5	9	RP11-274H24.1	lincRNA
STRG.67402.1	1.39359239571632	7.84340074716636e-12	0	12	de.novo	de.novo
ENST00000433465.1	1.39357270092344	5.05214445018252e-13	0.8	15	LINC00205	lincRNA
ENST00000458274.1;ENST00000444489.4;ENST00000450989.4;ENST00000452864.1;ENST00000432696.1;ENST00000425602.1;ENST00000455777.1;ENST00000413076.1	1.39344375333429	4.3899166157757e-214	0.5	11	LINC00894	antisense
ENST00000466430.4;ENST00000495576.1	1.39078503768621	0.0341802775811116	0	2	RP11-34P13.7,RP11-34P13.8	lincRNA
TCONS_00017137	1.38990841287018	1.15254410373331e-36	0	12	de.novo	de.novo
TCONS_l2_00024062	1.38956264412516	0.0257178937986584	0	12	de.novo	de.novo
CUFF.195447.1	1.38776311752168	3.08488170802314e-11	0	12	de.novo	de.novo
ENST00000615947.1;ENST00000617777.1	1.38690085468778	7.73322391068743e-07	0	9	LINC00548,RP11-427J23.1	lincRNA
ENST00000521188.1	1.38586593809084	0.000512898481428505	0.3	9	RP11-546K22.1	lincRNA
ENST00000428766.2	1.38480910497143	0.000603841047577344	0	12	RP11-57H14.3	sense_intronic
ENST00000412321.1	1.38423695913691	4.39820966132173e-21	1	15	RP4-813D12.3	lincRNA
ENST00000574306.1	1.38389772352412	1.87411127749844e-33	1	6	MIR22HG	lincRNA
ENST00000468141.2	1.38378309533472	0.0519041218862499	0.2	8	LINC01119	lincRNA
ENST00000537925.4	1.37472414886304	0	1	13	SNHG1	processed_transcript
ENST00000422160.1	1.37432245297007	0.000296786243873819	0	12	RP11-692P14.1	lincRNA
TCONS_00018320	1.37335891615292	0.0440207222214895	0	2	de.novo	de.novo
TCONS_00015975	1.37300780611234	0.0816914295997859	0.2	12	de.novo	de.novo
ENST00000564290.1	1.3716121927042	4.45375211132476e-54	0	11	RP11-368L12.1	lincRNA
TCONS_00022089	1.36956524787323	0.0839128705862936	0.3	12	de.novo	de.novo
ENST00000607797.4;ENST00000606233.4;ENST00000606188.1;ENST00000606739.4;ENST00000607195.1;ENST00000510254.4;ENST00000607112.1;ENST00000607831.4;ENST00000504474.4;ENST00000503134.4;ENST00000507963.4	1.36928673021292	4.44581720146313e-07	0.3	3	NR2F1-AS1	antisense
ENST00000428814.1	1.36918439807056	0.0250579641257662	1	7	RP11-432J24.2	lincRNA
CUFF.9038.1	1.35618925835375	2.44022995426165e-52	1	15	de.novo	de.novo
ENST00000455583.1	1.35532008430226	7.07739042410542e-07	0	12	RP11-470F18.1	lincRNA
ENST00000449485.1	1.3497136105321	6.66244516983248e-05	0	2	RP1-30E17.2	lincRNA
TCONS_00012595;TCONS_00011946;TCONS_00012596	1.34429308207457	1.77724636125853e-37	0	12	de.novo	de.novo
ENST00000559246.1	1.34427360467677	4.33948504643888e-57	0	12	RP11-323I15.5	lincRNA
ENST00000512942.5	1.34315142096702	0.0282605017634148	0	8	RP11-10A14.5	lincRNA
ENST00000584900.4	1.33913549246632	4.89893755125924e-22	0	9	DTX2P1-UPK3BP1-PMS2P11	processed_transcript
ENST00000415889.2;ENST00000419931.1	1.33903743125172	8.0637865320943e-11	0	9	KCNK15-AS1,LINC01260	antisense
ENST00000555688.1	1.33696228688972	1.42561941870305e-86	0	12	LINC00641	processed_transcript
ENST00000592917.1	1.33685792259269	5.8398558363479e-21	0.2	8	RP11-15E18.4	lincRNA
ENST00000444130.1	1.33218909152793	0.000953457895539958	0	2	AP000705.7	lincRNA
ENST00000420807.1	1.33122747943577	9.43479891304424e-11	0	12	LINC01031	lincRNA
TCONS_00001853	1.32966833809318	0.0954417583072062	0.4	12	de.novo	de.novo
ENST00000457898.1	1.32494998826589	0.000155155761838262	0	12	RP4-798A10.2	lincRNA
ENST00000522674.1;ENST00000520395.1;ENST00000479766.1	1.31965601211867	0.0201056664784671	0.2	12	HOXA11-AS	antisense
ENST00000445083.1	1.31922835997338	0.00377652395306093	0	1	AC019100.3	antisense
ENST00000560760.1	1.31657866675583	0.00133862876834638	0	12	RP11-38G5.2	lincRNA
TCONS_00002901	1.31534621866507	3.24550441649604e-06	0.2	12	de.novo	de.novo
ENST00000441217.1	1.31391183391685	3.84370324147776e-06	1	6	AC073046.25	lincRNA
ENST00000445199.2	1.3132776342737	0.01760788585697	0	1	AC009950.2	antisense
ENST00000449903.1	1.31284961490611	0.0687440247738672	0	8	AC006372.5	lincRNA
ENST00000519801.1;ENST00000523673.1;ENST00000520025.1	1.31111451810578	3.52530493264592e-64	0.3	12	BAALC-AS1	antisense
ENST00000547590.1	1.30878778258271	8.6815088534763e-09	0.2	14	RP11-150C16.1	antisense
ENST00000430296.4	1.30827636902578	0.000404779296048863	0	12	RP1-69D17.4	lincRNA
ENST00000573222.1	1.3076821050016	0.0292518583095308	0.2	12	RP11-589P10.5	lincRNA
TCONS_00011696	1.30284947970772	0.0249558111882754	0.6	7	de.novo	de.novo
CUFF.132778.2	1.30121118109002	2.43313936784747e-19	0	12	de.novo	de.novo
ENST00000574293.1	1.29877148700264	1.0015036079063e-09	0.3	3	CTC-786C10.1	lincRNA
ENST00000433546.2	1.29817301525058	1.75131130418626e-21	0	12	RP11-284G10.1	lincRNA
ENST00000437157.2	1.29764839394184	0.000659206870926386	0.4	14	RP3-510D11.1	lincRNA
ENST00000511785.1	1.29380089218887	5.85615017161025e-17	0	12	AF146191.4	lincRNA
STRG.44081.2	1.29354081191936	3.22630059618276e-13	0.3	12	de.novo	de.novo
TCONS_00025441	1.28657070906224	0.039077525018261	0	12	de.novo	de.novo
ENST00000625189.2;ENST00000624086.2	1.28463901417449	8.48551307869473e-09	0.8	13	CBR3-AS1	processed_transcript
ENST00000437080.1	1.28316617139119	1.17606057598566e-56	0	12	RP5-933B4.1	lincRNA
STRG.44857.1	1.28115893933088	0.0168646611838015	0.4	12	de.novo	de.novo
ENST00000538297.1	1.28014362430425	0.0125619491629696	0	2	RP11-153K16.2	lincRNA
TCONS_00006770	1.28011431927251	0.00690971453381846	0	12	de.novo	de.novo
TCONS_00026498	1.27938371833246	0.00226375226696727	0	2	de.novo	de.novo
ENST00000608184.1	1.27888705049984	1.2601190132694e-06	0	12	STX18-AS1	antisense
ENST00000592518.1	1.27881145090752	0.0139079799340153	0.3	8	AF038458.3	lincRNA
ENST00000612592.1	1.27748734642023	9.0603860389983e-122	0	12	RP11-711K1.8	lincRNA
ENST00000603037.1	1.27679856995746	0	0.5	10	RP3-368A4.5	sense_intronic
ENST00000500215.3	1.27433826277627	1.1734504016852e-08	1	7	RP11-7F17.5	lincRNA
ENST00000563098.1	1.27349567269799	1.85630860878271e-26	1	15	RP11-252E2.2	lincRNA
ENST00000554333.1	1.27188802875939	1.60855525732532e-34	0	8	RP11-661P17.1	lincRNA
TCONS_00010053	1.27186709645074	2.97513290063032e-13	0	12	de.novo	de.novo
ENST00000582957.1	1.27110406094631	0.0838899517005359	0	12	CYP4F35P	lincRNA
ENST00000411630.5	1.27021967848888	0	0.9	4	DANCR	processed_transcript
ENST00000555004.1	1.27017607335788	1.82285681349538e-142	0.3	14	C14orf132	lincRNA
TCONS_00014956	1.26988584624492	0.0679932154689169	0	8	de.novo	de.novo
ENST00000560705.1	1.26881789051795	0.0231430986802545	0	3	RP11-718O11.1	lincRNA
ENST00000576963.1	1.26414363636939	1.54026938637879e-11	1	15	RP11-353N14.2	lincRNA
TCONS_00001335;TCONS_00001336;TCONS_00001337	1.26313290026353	0.00173073723655307	0	12	de.novo	de.novo
ENST00000581019.1	1.26107477178052	0.0800739738336508	0.2	12	CTD-2349P21.5	lincRNA
ENST00000500117.1	1.25998790959793	1.103811072612e-11	0	11	RP11-410D17.2	lincRNA
ENST00000526605.4	1.25617782327391	4.25367564041067e-157	1	13	RP11-347E10.1	lincRNA
TCONS_l2_00003011	1.25394567038912	0.000281129201279917	0.2	12	de.novo	de.novo
ENST00000554829.1	1.25258160102048	3.2664334950856e-105	0.2	1	RP11-356O9.1	lincRNA
ENST00000467082.2	1.25168364841635	1.04911386795845e-07	0	12	RP11-697M17.2	lincRNA
ENST00000562178.1	1.25079284873345	8.29451813147445e-06	0.2	9	RP11-467J12.4	antisense
ENST00000538430.1	1.24655137055174	2.33674614649554e-28	0	12	RP11-1038A11.1	lincRNA
CUFF.117319.1	1.24534474989169	1.96665099950681e-96	0	12	de.novo	de.novo
ENST00000406829.2	1.24405029665189	5.16968671987099e-219	0.3	9	UMAD1	antisense
ENST00000568710.1	1.24349451438341	1.45962465223925e-05	0.2	3	Z84812.4	processed_transcript
ENST00000562678.4	1.24161971778187	4.49847794209693e-10	0	2	DISC1FP1	processed_transcript
TCONS_00013653	1.23914493331313	0.00202215373658598	0.6	15	de.novo	de.novo
TCONS_00004196	1.23870127858565	0.00207909165623822	0	2	de.novo	de.novo
ENST00000501726.1	1.23869754495616	0.0226038082734328	0	3	LINC00926	lincRNA
ENST00000431214.4	1.23649739983003	3.41423112667975e-08	0.5	10	LINC00893	antisense
ENST00000433576.4	1.23536132446311	0.0925942947535464	0	1	RP11-815M8.1	lincRNA
ENST00000512573.4	1.23411565718878	8.98862858174753e-05	0.2	8	CTC-347C20.2	lincRNA
ENST00000493214.2;ENST00000488210.1	1.23289248795111	2.4413730200594e-18	0	11	RP11-23D24.2	processed_transcript
ENST00000448963.4	1.23127060208837	0.0690185821479309	0.2	3	LINC00865	lincRNA
CUFF.16111.1	1.23045940848622	0.00268017457860971	0	12	de.novo	de.novo
ENST00000557778.1	1.22916864381555	1.46852657524232e-07	0.4	3	RP11-1029J19.5	lincRNA
TCONS_00018619	1.22646555081682	0.0527089381239353	0	9	de.novo	de.novo
ENST00000433460.1	1.22537285801075	0.0457886894728145	0	9	RP11-275N1.1	lincRNA
ENST00000453951.1	1.22330566661775	8.97942671311928e-05	1	10	LINC01293	lincRNA
ENST00000506864.4;ENST00000512077.4;ENST00000509723.1;ENST00000507916.5;ENST00000513572.2;ENST00000612706.1	1.22101720708505	2.317536833808e-22	0	11	RP11-115D19.1	antisense
ENST00000432993.1;ENST00000438633.1;ENST00000414512.1	1.22028770590308	0	0	14	AC067956.1,AC114765.1,AC114765.2	lincRNA
CUFF.78361.1	1.21807621214537	0.000203312418257226	1	15	de.novo	de.novo
ENST00000578935.1	1.21578117848662	0.0166340796592283	1	4	RP11-149I2.4	sense_intronic
CUFF.172339.1	1.21400241317417	8.81526750505056e-44	0	12	de.novo	de.novo
ENST00000625080.1	1.2076841740321	2.29304099109634e-05	0.5	9	C20orf197	lincRNA
ENST00000519257.1;ENST00000517999.4;ENST00000523791.1;ENST00000520455.1;ENST00000519181.4;ENST00000517389.4;ENST00000517996.4;ENST00000517512.1;ENST00000518518.4	1.20345248215904	9.12723046814113e-144	0.5	9	KB-1507C5.2,KB-1507C5.3	antisense,lincRNA
ENST00000426575.1	1.20274075383545	1.91127971723192e-34	0	12	RP11-318C24.2	lincRNA
TCONS_00007951	1.19648974556164	0.0188393601645052	0.5	3	de.novo	de.novo
ENST00000515416.5;ENST00000552046.1	1.19585156806275	1.66965629567909e-44	0	12	RP11-274M17.3,RP11-81H3.2	lincRNA
ENST00000503989.1	1.1958459611634	0.0218864388647292	1	10	CTD-2044J15.1	lincRNA
ENST00000517606.1	1.19565010882501	0.0618280421557934	0.9	7	RP11-128L5.1	lincRNA
ENST00000455414.1	1.19550048304352	0.00855852968067639	0	8	RP11-432J24.5	lincRNA
CUFF.14238.2,CUFF.14238.3;STRG.2893.2,STRG.2893.3	1.19522705757579	0	0	12	de.novo	de.novo
TCONS_00022896	1.19462942524944	0.000317788076975743	1	10	de.novo	de.novo
ENST00000443633.1;ENST00000423232.1	1.19184183009095	1.11393557672563e-20	0.2	3	LINC01166,LINC01167	lincRNA
STRG.13602.1	1.18726874890131	1.98772338942729e-37	0	5	de.novo	de.novo
ENST00000456353.4;ENST00000427035.1;ENST00000440151.1	1.18691138981944	1.81695747745412e-14	0	14	RP11-481G8.2,ZMIZ1-AS1	antisense,lincRNA
ENST00000528496.1	1.18374618701488	0.00270576214436548	0	2	RP11-65M17.3	lincRNA
ENST00000625468.1;ENST00000599917.4;ENST00000611449.1;ENST00000627878.1;ENST00000441110.4	1.17959465066852	1.76707511417449e-20	0	14	AC004538.3	processed_transcript
ENST00000583195.1	1.17897480554246	0.0136640505501557	0.2	12	LINC00672	lincRNA
ENST00000504808.2	1.17683305277465	7.80401692266751e-12	0	5	RP11-77P16.4	lincRNA
TCONS_00006033	1.17529657172868	0.018063984896044	0	12	de.novo	de.novo
ENST00000428786.1	1.17437172107206	0.0274494748400345	0.2	12	RP4-669P10.16	lincRNA
ENST00000520443.1	1.17416518014595	0.000236587327669279	0.3	8	CTC-329D1.3	antisense
ENST00000425517.1	1.17229736687854	0.0448107177760071	0	2	RP11-424D14.1	lincRNA
ENST00000453636.1	1.17167204571813	8.89504758317025e-07	0.2	12	AC092620.3	lincRNA
ENST00000535764.1	1.17159250528145	0.000397095211684541	0	2	RP11-405A12.2	lincRNA
TCONS_00017181	1.17119828659412	9.5757139653535e-06	0	12	de.novo	de.novo
TCONS_00001498	1.1673231443689	0.0632082863018018	0.3	12	de.novo	de.novo
ENST00000607084.1	1.16408559188536	0.0118530288333664	0	12	RP11-532F6.5	lincRNA
ENST00000443076.1	1.16387301926636	0.0798552291101857	0	12	MATN1-AS1	antisense
ENST00000424612.1	1.16347686085618	0.000122528475639737	0	11	AC017074.2	lincRNA
CUFF.202308.1	1.16302662707346	0.00260347579667849	0	12	de.novo	de.novo
ENST00000456031.1	1.16029737699762	8.56485079653278e-07	0	2	AC018717.1	lincRNA
ENST00000559615.1	1.15880710915455	2.87132056485698e-07	0.4	12	LINC00596	lincRNA
ENST00000573755.1	1.15865448451167	6.26069134708791e-16	0	12	RP11-530N7.3	antisense
TCONS_00014594	1.15784719349052	0.0223855342046483	0	12	de.novo	de.novo
ENST00000449941.1	1.15762181876851	0.00155935946944674	0	12	RP13-455A7.1	lincRNA
ENST00000569872.1	1.15372432545993	2.51874894577364e-06	0.2	8	RP11-178L8.5	sense_intronic
TCONS_00006900	1.1517066169718	2.94579206585641e-36	0	12	de.novo	de.novo
ENST00000500016.1	1.15169981087426	0.00036608937872539	0.4	11	CTD-2540L5.6	lincRNA
ENST00000445118.5	1.15087874275157	2.34170943018915e-23	0	11	LINC01128	processed_transcript
ENST00000412410.1	1.14987464999864	0.0115442318598165	0	2	AC073071.1	lincRNA
ENST00000465215.1	1.14902147105985	0.013129633516755	0	1	RP11-221J22.1	lincRNA
ENST00000546414.1	1.14611730834064	0.000896177642847435	0	9	RP11-110L15.2	lincRNA
ENST00000552998.1	1.14288165903049	0.0592498057556801	0.6	10	LINC01481	lincRNA
CUFF.166394.2	1.14280670536781	2.21406053960697e-18	0	12	de.novo	de.novo
ENST00000518704.1	1.1405636200094	1.76127801757603e-20	0.2	12	KB-1458E12.1	lincRNA
ENST00000468232.1	1.13838361767159	0.00453346295324843	0.2	12	RP11-469J4.3	lincRNA
ENST00000472943.4	1.13803534630383	0	1	6	LINC00886	lincRNA
ENST00000515617.1;ENST00000504891.1	1.13771672138112	0.0277333604232179	0.2	12	FLJ12825,RP11-834C11.6	lincRNA
ENST00000378479.4	1.13710781595497	0.0114914613395941	0	8	LINC01121	processed_transcript
ENST00000552303.1;ENST00000548170.1	1.13693617588895	8.44175101211313e-15	0.3	2	RP11-384J4.1,RP11-384J4.2	lincRNA
ENST00000571724.3	1.13611993501346	1.57883370230936e-06	1	15	RP11-1055B8.4	lincRNA
ENST00000443670.1	1.13482822061153	3.10228231458039e-14	0.6	4	LINC01117	lincRNA
ENST00000454113.1	1.13442382492197	0.0320110702660929	0	2	RP6-1O2.1	lincRNA
TCONS_00022543	1.13235762742887	0.0357753719982088	0	12	de.novo	de.novo
ENST00000452622.1	1.1307744863906	2.00359721906596e-06	1	15	FLJ44511	lincRNA
ENST00000616912.3;ENST00000620029.3	1.13025187441503	0.0377200731194334	0	2	NR2F2-AS1	antisense
CUFF.174340.1	1.12877899398412	0.0423399386469158	0	12	de.novo	de.novo
TCONS_00013686	1.12013683004845	0.014336398977176	0.2	12	de.novo	de.novo
TCONS_00003658;TCONS_00003659;TCONS_00003660	1.11985726785194	3.44856707124488e-06	0.8	6	de.novo	de.novo
TCONS_00022491	1.11972347240064	0.0594256440122738	0.5	10	de.novo	de.novo
ENST00000581657.1	1.11647007471556	0.000273315969862661	1	7	RP11-285E9.6	lincRNA
STRG.37643.1	1.11509155490622	4.01786640797554e-26	0.3	9	de.novo	de.novo
ENST00000552856.1;ENST00000548702.1	1.11487446487371	8.29698647364112e-18	1	7	RP11-114H23.1,RP11-114H23.2	lincRNA
ENST00000533004.4	1.11386061243993	1.59479779545695e-26	1	6	FAM83H-AS1	lincRNA
ENST00000452813.1	1.11317646919635	0.0195366284868666	0	9	DIRC3-AS1	lincRNA
ENST00000604907.1	1.11296457939165	0.0199454564831042	0	12	AC015849.16	lincRNA
ENST00000412403.1	1.10959908402274	1.84641281332577e-05	1	7	AC003101.1	lincRNA
TCONS_00002373	1.10500033596284	0.0275852513958406	0.8	10	de.novo	de.novo
TCONS_00015666	1.10469400128573	0.0478480805079274	0.2	12	de.novo	de.novo
ENST00000419531.2	1.10466739471581	9.29574005656601e-116	1	6	LINC01135	lincRNA
ENST00000426109.1;ENST00000417011.1;ENST00000415451.1	1.10153763830993	0.0536220724748375	0.4	11	AC091633.3	antisense
ENST00000507733.1	1.09756498498582	0.0582492411811716	0	8	CTC-537E7.3	lincRNA
ENST00000426585.4;ENST00000438850.1	1.09212066088146	0.0162110996290337	0.2	2	KB-7G2.9,TPTEP1	lincRNA
ENST00000425385.1	1.09195539586901	0.0669055830074781	1	7	LINC01523	lincRNA
TCONS_00011706	1.09042444960298	1.87843882466995e-09	0.5	10	de.novo	de.novo
ENST00000453790.1	1.08929153577065	2.59085069700802e-08	0.9	13	RP11-79N23.1	lincRNA
CUFF.2755.3	1.08790064548953	9.58303088777085e-15	0	12	de.novo	de.novo
ENST00000522244.1;ENST00000524134.1	1.08487062614127	0.000945425824994618	0	11	RP11-1084E5.1	antisense
TCONS_00028969	1.08363588824259	1.11100829272082e-19	0	12	de.novo	de.novo
ENST00000447748.4	1.0807730743677	4.32797152947921e-14	0.2	9	LINC01359	lincRNA
ENST00000451229.1	1.0762930400538	0.019509352453806	1	15	RP11-247A12.2	antisense
ENST00000448587.4	1.07583410588516	2.89735409289286e-07	1	6	TINCR	lincRNA
TCONS_00028195;TCONS_00028559	1.07473209651704	5.64159588351981e-11	0.7	7	de.novo	de.novo
ENST00000604430.1	1.06993157601566	1.90549758284036e-05	0.3	9	SNX29P2	lincRNA
ENST00000441630.1	1.06808974570177	2.97404077285862e-12	0.3	3	AC008074.3	antisense
STRG.4714.1	1.06777637101594	0.00667300048331632	0.2	12	de.novo	de.novo
ENST00000435944.4;ENST00000426021.4;ENST00000454781.4;ENST00000454857.4;ENST00000439517.1;ENST00000614455.3	1.06757230519952	2.06517097941894e-46	0.3	5	CASC2	antisense
ENST00000374922.7	1.06563686195274	1.34595540149635e-55	0.3	14	LINC01420	processed_transcript
ENST00000454681.2	1.05955541680358	0	0.2	14	RP11-141M1.3	lincRNA
ENST00000599078.1	1.05449180185381	0.00430559541351056	0	12	LINC00664	lincRNA
ENST00000505870.4	1.05398423534913	1.99131275919588e-20	0	12	GMDS-AS1	lincRNA
ENST00000418927.1	1.05387793106081	0.0151958223078367	0	12	AL162759.1	lincRNA
STRG.38002.1	1.05357438582859	3.02793456892402e-07	0	12	de.novo	de.novo
ENST00000432265.1;ENST00000411728.1	1.04951128159172	0.000406935689154371	0.2	5	AC002451.3	antisense
ENST00000449307.3	1.04844460125872	8.37449377890142e-23	0	12	GS1-124K5.11	lincRNA
ENST00000440496.4;ENST00000426528.4	1.04241564006742	9.90044126921247e-153	0	11	LINC00630,LL0XNC01-237H1.2	lincRNA
ENST00000503113.1	1.03736872700625	0.0363338326814547	1	7	CTD-2245E15.3	lincRNA
ENST00000562300.4	1.03717896106999	2.42924206974609e-05	0	12	RP11-1129I3.1	sense_overlapping
ENST00000527970.1	1.03425494023318	5.01705805262856e-29	0	11	RP13-726E6.2	lincRNA
ENST00000426044.1	1.02922588457619	2.0299660682775e-10	0	12	CTD-2666L21.1	lincRNA
ENST00000360737.4	1.02877250343278	3.43949243784989e-22	0.2	8	MIRLET7BHG	lincRNA
CUFF.78585.1	1.02809547104655	1.73109158459701e-45	1	7	de.novo	de.novo
TCONS_00012236;TCONS_00012764	1.02389890178416	0.00424109225252514	0	12	de.novo	de.novo
CUFF.145264.1,STRG.6308.1	1.02020541794607	2.25109662446181e-13	0	1	de.novo	de.novo
TCONS_00007028;TCONS_00006294	1.01921784483254	0.0031699899063131	0	8	de.novo	de.novo
ENST00000435967.1	1.01880504126775	0.0321410592700397	0	5	RP4-594A5.1	lincRNA
ENST00000456526.1	1.01704299479032	5.53588580866454e-35	0.4	5	RP11-428L9.2	lincRNA
ENST00000524295.4	1.01311614140681	8.9969669087156e-07	0	9	CTB-12O2.1	lincRNA
ENST00000459861.4	1.01284245145066	1.42349566825392e-21	0	11	RP11-657O9.1	processed_transcript
ENST00000513926.1	1.0115722922064	0.00102292519705504	0	2	RP11-254I22.2	lincRNA
ENST00000517732.4	1.00684330738585	0.041123940477266	0	12	RP11-981G7.2	lincRNA
ENST00000423737.4	1.00431250664024	0	0	14	RP11-191L9.4	lincRNA
ENST00000432153.4	1.0010878757966	2.21964779873909e-63	1	6	SNHG11	processed_transcript
ENST00000608169.4	0.997248347776871	0.0328245357654202	0	11	RP11-803B1.8	lincRNA
TCONS_00004256	0.996903100582944	0.000975533483629668	0	9	de.novo	de.novo
CUFF.204093.2	0.995358850924164	0.039779985768278	0	12	de.novo	de.novo
TCONS_00004306	0.995268041130238	0.0400113378798809	0.2	12	de.novo	de.novo
ENST00000507509.1	0.992507220199792	0.00811674629129153	0	12	CTC-228N24.2	lincRNA
TCONS_00000804;TCONS_00000137;TCONS_00000805	0.991408473281597	0.0523764424948533	1	10	de.novo	de.novo
ENST00000553932.4	0.98989308398827	1.25169792779837e-09	0	8	LINC00639	lincRNA
ENST00000514926.1	0.987982429899599	0.0114759160526945	1	7	FLJ42969	lincRNA
CUFF.134083.1	0.987869571867712	7.91621480226818e-13	0	12	de.novo	de.novo
STRG.32675.6	0.987556466241934	1.04479995172849e-144	0	12	de.novo	de.novo
ENST00000499291.5	0.987342520753208	4.17855719047681e-10	0	12	LINC01252	lincRNA
ENST00000414786.5	0.98652763624153	5.15095336599214e-06	0.6	3	SHANK3	processed_transcript
ENST00000473299.1	0.984011617633386	1.4266022158254e-08	0.2	11	RP11-649A16.1	antisense
ENST00000591372.1	0.983696417801452	2.2978168515303e-05	0	12	LINC00665	lincRNA
TCONS_00016118;TCONS_00016119	0.982788340008694	4.14752526750647e-12	0.5	9	de.novo	de.novo
STRG.33754.20	0.982757390285587	1.70342334557177e-214	0	14	de.novo	de.novo
TCONS_00004522	0.978778360884825	0.0750352011201292	0	12	de.novo	de.novo
ENST00000505156.2	0.977318466624669	1.88991664906876e-10	0	14	LINC00536	lincRNA
ENST00000581549.1	0.976173196643985	0.00102715303075483	0	9	LINC00511	lincRNA
ENST00000432994.2	0.973665023924328	0.0255948943887344	0	8	RP5-1063M23.2	lincRNA
CUFF.132031.2	0.972798002991357	0.055906011161758	0	12	de.novo	de.novo
ENST00000563190.1	0.971254316194225	0.0124950668843623	0.2	9	LA16c-444G7.1	lincRNA
TCONS_00014005;TCONS_00014006	0.968195294328123	4.29068607003197e-23	0	12	de.novo	de.novo
ENST00000442316.1	0.966648588359287	3.42709984039802e-05	0	3	AC074363.1	lincRNA
ENST00000433357.2	0.964336355172411	4.13970545449097e-08	0	12	CYP4F26P	lincRNA
TCONS_00018625;TCONS_00018626	0.963425260175612	0.0229299002401467	0	12	de.novo	de.novo
CUFF.153401.2,STRG.50833.1	0.960347707470306	2.27620526583341e-32	0	11	de.novo	de.novo
ENST00000515296.1	0.960289248390017	4.01619572425915e-34	0	14	CTB-35F21.1	lincRNA
ENST00000546977.4	0.959136230358998	8.68051769535864e-06	0	2	RP11-362K2.2	lincRNA
ENST00000448674.1	0.958968638359009	0.0511353617380509	0.5	4	RP11-9M16.2	lincRNA
ENST00000428643.1	0.958309267233601	0.0120294834511221	0	12	HMGA1P4	antisense
TCONS_00024486	0.956428174138513	2.62746149866195e-07	0.2	8	de.novo	de.novo
ENST00000554169.1;ENST00000555866.4	0.95406927403716	0	0.2	5	SNHG10	antisense
ENST00000544717.4	0.953430058550257	0.00070249299938845	0	12	RP11-319E16.1	lincRNA
ENST00000568418.1	0.952203616330793	0.0400731396090958	0	12	AC137934.1	lincRNA
ENST00000515444.4;ENST00000511346.1;ENST00000504167.1	0.952131806655743	0.0632082863018018	0	11	RP11-148L24.1,RP11-248N22.1,RP11-248N22.2	lincRNA
CUFF.163270.2	0.949305304681004	3.51341469267523e-16	0	12	de.novo	de.novo
ENST00000540895.4	0.944102164687377	0.0249179141551754	0	1	RP11-114G22.1	lincRNA
TCONS_00017180	0.943938642397394	6.0767977906157e-204	0	5	de.novo	de.novo
TCONS_00002272;TCONS_00001360;TCONS_00001361;TCONS_00001362	0.941764721966023	4.35975400066678e-31	0.5	11	de.novo	de.novo
STRG.59040.1	0.93337595778287	1.82876427505095e-11	0	12	de.novo	de.novo
ENST00000448494.1	0.932501303532553	5.80647335537283e-14	0	12	LINC00342	lincRNA
ENST00000506093.1	0.931387540985994	0.0710643124305544	0.4	9	RP11-332J15.3	lincRNA
TCONS_l2_00007709;TCONS_l2_00007711;TCONS_l2_00007712	0.931217104359315	0.0304346044083321	0	12	de.novo	de.novo
TCONS_00008546	0.930066694191827	0.0321291006683164	0.4	11	de.novo	de.novo
ENST00000572077.4	0.92918811730064	0.00018062529021032	1	15	RP11-1055B8.3	lincRNA
ENST00000439992.4	0.924641769617326	5.44268873096953e-216	0	1	RP11-305F18.1	lincRNA
ENST00000533496.1	0.923469677361206	0.0386129218057632	1	7	RP11-1082L8.3	lincRNA
ENST00000565189.1	0.923413073470037	0.0285873991111839	0	12	RP11-44F14.2	lincRNA
ENST00000430922.3	0.920931430891611	0.000391677765624784	0	12	LINC00310	lincRNA
ENST00000419300.3;ENST00000427778.1	0.919350324274758	3.90190455983568e-40	1	6	LINC00963,RP11-492E3.51	lincRNA,processed_transcript
ENST00000426428.4;ENST00000421114.1	0.918646605853408	0.0789327110323167	0.2	2	LINC01141,RP4-749H3.2	lincRNA
TCONS_00008342	0.916026849325986	4.51794703657833e-05	0	12	de.novo	de.novo
TCONS_00017185	0.915443349662498	1.22210636126282e-09	0	12	de.novo	de.novo
ENST00000558575.1	0.915354757815923	0.00121644188430007	1	6	LINC01220	lincRNA
ENST00000583163.1	0.913772626536201	0.0489958531065845	0	3	RP11-476K15.1	lincRNA
CUFF.96089.1	0.905770877126696	0.0155063474841556	0	12	de.novo	de.novo
ENST00000432045.5	0.905559416050524	9.02692764688525e-41	0.3	14	AC058791.1	lincRNA
ENST00000483436.4	0.905166950184876	0	1	4	SNHG12	antisense
ENST00000560865.1	0.903107634419791	0.0366307010428753	0.2	12	CTD-2647L4.4	sense_intronic
ENST00000421767.1	0.899799208682328	3.06643197621523e-14	0	12	LINC00174	lincRNA
ENST00000417975.1	0.898694847486302	1.58322276755206e-105	0	5	RP11-475O6.1	lincRNA
ENST00000499502.2	0.895046300446594	0.0137883892549171	0.8	6	RP11-539L10.2	lincRNA
STRG.41422.1;CUFF.125226.1;CUFF.125226.3	0.893567798033504	8.32234088182937e-205	0	11	de.novo	de.novo
ENST00000430796.1	0.89083346464289	2.70376038510679e-55	0	14	UFL1-AS1	antisense
ENST00000448260.2	0.886857599894961	0.0123549314953268	0	2	AC002383.2	lincRNA
ENST00000367355.4	0.882948025131747	6.22623625939026e-06	0.7	15	LINC00862	lincRNA
TCONS_00004943	0.878251627495772	0.0213703932461362	1	10	de.novo	de.novo
ENST00000454060.1	0.876549126268436	0.014085013680828	0	12	LINC00571	lincRNA
STRG.34681.4	0.87485470866192	6.27389743056055e-10	0	12	de.novo	de.novo
STRG.13600.2;STRG.13662.1;STRG.13600.3	0.872755026974758	1.17754844457722e-53	0	12	de.novo	de.novo
ENST00000444810.4;ENST00000447322.2	0.872409286633801	0.000170857673484801	0.4	12	RP11-153F1.1	antisense
TCONS_00023107	0.868147852400496	0.0509697848721115	0	12	de.novo	de.novo
STRG.37299.1	0.867207709925129	0.000112805843576509	0.2	8	de.novo	de.novo
ENST00000626810.1	0.865350834569271	0.0020908716476538	0.3	3	ST3GAL4-AS1	antisense
STRG.32664.5	0.862283666338567	1.13433444576428e-132	0	1	de.novo	de.novo
CUFF.204049.1	0.861929493819355	0.0616977932865203	0.7	10	de.novo	de.novo
TCONS_00020459	0.860564050962723	0.0638268988461708	0	12	de.novo	de.novo
TCONS_00016971;TCONS_00017411	0.859514440546219	0.0664641171788492	0	12	de.novo	de.novo
TCONS_00004231	0.856286575451531	0.0864684553013549	1	7	de.novo	de.novo
TCONS_l2_00029505	0.855725918990073	0.0416521890498584	0	12	de.novo	de.novo
STRG.63311.1	0.854667934666169	1.82455481273381e-41	0	12	de.novo	de.novo
ENST00000503052.3	0.851915437650083	0.0375007658395353	1	7	RP11-540O11.1	lincRNA
ENST00000423023.2	0.848861122443817	0.0850814885554333	0.3	12	RP11-523H24.3	antisense
ENST00000566535.1	0.848687138587282	0.00514724087163094	0.7	10	FLJ21408	antisense
TCONS_00006544	0.848428907066349	0.00890654170590312	0	12	de.novo	de.novo
ENST00000450686.1;ENST00000445184.1	0.846485113994949	0	0.9	6	LINC01004	antisense
ENST00000471222.2	0.846148164769255	0.00753867962874152	0.6	13	LINC01214	lincRNA
TCONS_00029108	0.845510065963702	0.0240854874416769	0	12	de.novo	de.novo
CUFF.132052.2	0.840443166227776	7.24489627281654e-07	0	11	de.novo	de.novo
TCONS_00017281;TCONS_00017282	0.8403654348476	6.24943734327532e-11	0	14	de.novo	de.novo
TCONS_00011799	0.839197179541003	2.1329595406306e-05	1	7	de.novo	de.novo
TCONS_00011908	0.837417562879683	0.000118492319360401	0	11	de.novo	de.novo
ENST00000527519.2;ENST00000530842.1	0.837242303665585	0.00143291220462824	0.5	14	CTD-2655K5.1	antisense
ENST00000550874.1	0.835948821470175	0.0720211685863883	0	2	RP11-630C16.2	lincRNA
ENST00000423580.2	0.835271245111994	0.056526410715439	0	12	KB-7G2.8	processed_transcript
ENST00000602376.4	0.82936788585037	0.0142292605618595	0.2	8	RP11-121M22.1	lincRNA
ENST00000418567.1	0.825812911582268	1.08183579723692e-22	0	12	RP11-379B8.1	lincRNA
ENST00000550324.4;ENST00000549930.1;ENST00000552451.1;ENST00000547432.1	0.824451425761837	0.000144234504765141	0	9	RP11-511B23.2	antisense
ENST00000445073.1	0.816580607290908	4.78059530228387e-09	0.7	15	RP11-399E6.1	lincRNA
ENST00000517915.1	0.816244923936453	1.74861367047722e-34	0.3	8	RP11-89K10.1	antisense
TCONS_00027635	0.814493303253655	1.12622292452748e-06	0.3	12	de.novo	de.novo
ENST00000437071.4	0.81415479231595	8.08186351039259e-19	0.3	14	MIATNB	lincRNA
STRG.16779.1;STRG.16778.1	0.814048548378388	3.8650792841806e-228	0	5	de.novo	de.novo
ENST00000458492.1	0.81186608489727	0.00143291220462824	0	12	AC005224.2	lincRNA
ENST00000607644.1	0.811771784883697	0.00540912997591375	0	12	RP11-532F6.4	lincRNA
ENST00000590963.1	0.810564763415499	0.0500788375356665	0	12	CTC-523E23.4	lincRNA
CUFF.165844.1	0.810457865131069	4.12947740972428e-23	0.4	11	de.novo	de.novo
ENST00000534128.1	0.808155736786587	7.44862207752931e-05	0.2	9	CTD-2210P24.6	lincRNA
ENST00000618106.3	0.806129450741938	9.314370754417e-05	0.3	12	RP11-50D16.4	lincRNA
ENST00000596116.1	0.805405029726029	2.06654861159582e-06	0	12	LIPE-AS1	antisense
ENST00000628121.1	0.803404557494324	1.38431031300742e-14	0	1	LINC01176	lincRNA
ENST00000560487.1	0.802383334326571	2.13235490930624e-07	1	15	CTD-3032H12.2	lincRNA
ENST00000578650.1	0.797605846152062	2.22001105443333e-12	1	7	RP1-41C23.1	lincRNA
TCONS_00025970;TCONS_00025971	0.795875865449706	0.00833744998573942	0.2	8	de.novo	de.novo
CUFF.99603.1,CUFF.99603.2	0.794827567552564	5.16008097738033e-42	0	5	de.novo	de.novo
ENST00000499842.1	0.79455654002533	0.0357753719982088	0.6	6	RP11-1094H24.4	lincRNA
ENST00000609209.1	0.794164510795881	0.0816288357728672	0	11	RP11-38M8.1	lincRNA
ENST00000457976.1	0.791638870645864	0.0186565401710923	0	12	RP11-305L7.3	lincRNA
ENST00000565689.4;ENST00000568229.4;ENST00000567644.4;ENST00000562130.4	0.788885912174327	1.25483789725235e-13	0.6	7	LOXL1-AS1	antisense
ENST00000561394.1	0.784632862000742	0.0610095677251135	0	2	RP11-184D12.1	lincRNA
ENST00000444259.1	0.784140824625208	0.00703934713784502	0	12	RP5-1112D6.4	antisense
TCONS_00019373	0.783700788673162	0.0518222375987847	1	15	de.novo	de.novo
TCONS_00017250	0.78365291695888	3.2518976351169e-06	1	10	de.novo	de.novo
ENST00000551161.1	0.783082958771437	3.61595136717277e-06	0	12	RP1-74B13.2	lincRNA
ENST00000501702.5	0.781124830454678	8.09860105751211e-174	0.2	5	LINC01184	lincRNA
ENST00000540687.4;ENST00000566220.1;ENST00000519077.3;ENST00000569149.1;ENST00000563812.1;ENST00000602971.1;ENST00000569384.1	0.778530337031291	3.94075141998045e-50	0.7	4	TUG1	antisense
ENST00000440807.1	0.778457419178313	3.3704272055965e-16	1	13	RP11-162D16.2	antisense
ENST00000449086.4	0.777574431199148	0.0961249439006925	0.5	10	LINC00954	lincRNA
CUFF.134452.2	0.777519595756767	0.000283671551759793	0	12	de.novo	de.novo
ENST00000570945.1	0.77736086349682	5.11749662541585e-26	1	6	RP11-65J21.3	lincRNA
ENST00000611769.3	0.774189189539845	3.16606731813811e-08	0	12	CH17-189H20.1	lincRNA
ENST00000453558.1;ENST00000602550.4;ENST00000438412.4;ENST00000454269.4;ENST00000602698.4;ENST00000602290.1;ENST00000602498.1	0.773915682406374	5.47542233225583e-148	1	6	HCG17,HCG18	antisense,lincRNA
ENST00000430756.2	0.77110136226947	0	0.3	14	RP11-761E20.1	lincRNA
STRG.63913.1	0.768842433436019	0.0149537360061439	0	12	de.novo	de.novo
ENST00000435531.1	0.766412322365069	0.0255816342378356	1	10	RP11-363N22.2	antisense
CUFF.156858.2,CUFF.156858.3	0.762318080744368	1.1177206879297e-13	0.8	6	de.novo	de.novo
ENST00000628324.1	0.759737997026749	0.0357965139421703	0	9	LINC01170	lincRNA
ENST00000510327.1	0.757503852079373	0.000116647150269079	0	2	CTD-2066L21.3	lincRNA
ENST00000510244.1	0.75691231584282	0.00674589896599035	0	12	RP11-666A20.4	lincRNA
ENST00000438049.4	0.753615376514154	0.0537725626537916	0	9	LINC00689	processed_transcript
ENST00000554225.1	0.748501022223044	0.0068396546246858	0	12	RP11-361H10.3	sense_overlapping
ENST00000501169.2	0.743175625277029	3.15827624598637e-126	0	5	DPH6-AS1	lincRNA
STRG.31299.2	0.741682096881444	5.14223756183351e-05	0.3	12	de.novo	de.novo
TCONS_00001279;TCONS_00001280	0.739915636933124	1.1211482360735e-06	0	12	de.novo	de.novo
ENST00000444750.1	0.739138434955754	0.0451580411238315	0	12	RP11-15I11.2	lincRNA
ENST00000418353.1	0.739048672916007	0.0684475764361407	1	15	RP11-135A1.2	antisense
CUFF.117807.3	0.738718188157452	1.25543602118348e-230	0	12	de.novo	de.novo
ENST00000412962.1	0.737231957599898	7.93086508648425e-13	0.7	7	CROCCP2	lincRNA
STRG.66498.1;STRG.66497.1;STRG.66499.1	0.732710516656462	4.04571189653057e-82	0	11	de.novo	de.novo
ENST00000423311.1	0.730975579499623	0.01760788585697	0	11	LINC01399	lincRNA
ENST00000609401.4	0.730049383731949	3.21399284539159e-60	0	5	LINC01278	processed_transcript
TCONS_00006247	0.729531535709399	4.04335117468499e-07	0.6	5	de.novo	de.novo
ENST00000496067.2	0.728640865505547	3.08793877679264e-10	0	12	RP11-180K7.1	processed_transcript
ENST00000502684.1;ENST00000510150.1	0.727590895441607	0.00150339667166583	0	14	CTD-2532K18.1,CTD-2532K18.2	lincRNA
TCONS_00028139	0.727287082820831	0.000953963054625583	0.4	5	de.novo	de.novo
ENST00000601795.1	0.724186811785354	1.00099662059998e-05	0.4	12	RP4-806M20.3	lincRNA
ENST00000416970.4;ENST00000436596.1	0.718473829933087	0	1	6	SNHG7	antisense
ENST00000427140.4;ENST00000525424.1	0.718161991503825	1.7724530324591e-08	0.5	9	APCDD1L-AS1,RP5-907D15.3	lincRNA,processed_transcript
ENST00000619625.3;ENST00000610681.1;ENST00000483080.4;ENST00000488805.4;ENST00000496359.4;ENST00000419697.1;ENST00000495430.1	0.716233996353751	3.19079766759433e-67	0	11	NUTM2B-AS1	antisense
ENST00000568395.1	0.715847354202685	9.14994304158518e-37	1	4	CTD-2270P14.1	processed_transcript
STRG.40748.1	0.715206427570444	1.72659178166904e-36	0	12	de.novo	de.novo
ENST00000456532.1	0.714987222304362	0.0203412699364636	0	11	RP5-1158E12.3	lincRNA
ENST00000559505.1	0.711803788896173	5.5049321242895e-06	1	15	NR2F2-AS1	antisense
ENST00000413718.1	0.711654304751416	0.0524568913790357	1	7	LINC00111	lincRNA
ENST00000439999.1	0.710710462839317	0.0386116198277889	0.2	12	DICER1-AS1	antisense
ENST00000452532.1	0.707833130097913	2.84844466364963e-16	0	5	RP13-188A5.1	lincRNA
STRG.13666.1	0.701233679903823	1.80145377432222e-19	0	12	de.novo	de.novo
ENST00000544461.1	0.699456886170458	0.0035638676288525	0	11	LINC00937	lincRNA
ENST00000605862.4	0.696298528305982	1.49606216332579e-59	0	12	RP11-274B21.14	processed_transcript
ENST00000507826.1;ENST00000507486.1	0.694865469382386	4.47737174721683e-19	0.4	14	RP11-284M14.1	antisense
STRG.62490.2	0.692936587672275	8.07752875220602e-15	0	12	de.novo	de.novo
ENST00000533437.1	0.691161784235163	6.26933432842649e-06	1	15	RP11-21L23.4	antisense
ENST00000222396.8;ENST00000418254.2;ENST00000544329.1	0.687089845213122	0.0548594751773002	0	12	RP11-551L14.4	antisense
ENST00000513853.4	0.685926881165928	0.0189579264580254	0	2	RP11-115J23.1	lincRNA
STRG.52526.1	0.68279208660501	2.45264935055783e-11	0.6	10	de.novo	de.novo
CUFF.164371.1	0.681895335668885	0.0118202669979237	0.2	12	de.novo	de.novo
ENST00000511818.1	0.674707140742411	8.92607501305875e-18	0	12	RP11-446J8.1	antisense
ENST00000556620.1	0.672267959245855	2.05771879059032e-08	0	12	RP11-111A21.1	lincRNA
ENST00000383461.5;ENST00000502789.2	0.670985494318372	0.0969430480235044	1	10	H1FX-AS1	antisense
ENST00000429224.1;ENST00000450304.1	0.668103940533762	8.03927867467471e-05	1	7	LINC01573	antisense
ENST00000426635.5	0.666499477816748	0.0397656935201097	0	11	LINC00472	lincRNA
ENST00000422882.1	0.665637977961366	0.00032589026401892	0	12	LINC00680	lincRNA
CUFF.2755.1	0.662599947238298	0.00303963740427671	0	9	de.novo	de.novo
CUFF.153390.3	0.662192653876283	3.11093582526213e-47	0	1	de.novo	de.novo
ENST00000535567.4;ENST00000420514.5;ENST00000438689.5;ENST00000540566.1	0.659532717273414	0.000138387622590094	0	12	FAM66C	antisense
CUFF.49792.2	0.657454020423547	0.0126966132517703	0	12	de.novo	de.novo
CUFF.2878.1	0.65325393453167	4.14748401353063e-13	0	12	de.novo	de.novo
ENST00000584542.1	0.651776563832267	4.89893755125924e-22	1	6	RP11-453A12.1	lincRNA
ENST00000490375.1	0.6435077314216	0.0157396934538813	0.7	10	RP11-274H2.3	antisense
TCONS_00011120	0.641628118525356	0.0503017053274116	0.2	9	de.novo	de.novo
TCONS_00022086;TCONS_00022304	0.640743717360068	0.0460304952191156	0.2	11	de.novo	de.novo
ENST00000594653.1;ENST00000397094.1	0.639607533251773	1.23780189555918e-15	0.4	5	RP11-15H20.6,RP11-15H20.7	lincRNA,processed_transcript
CUFF.70414.1	0.63862174806877	6.20701731216084e-09	0.3	12	de.novo	de.novo
ENST00000597550.4	0.633618302401381	8.2143503565074e-10	0.2	5	CTD-2245F17.3	lincRNA
ENST00000454784.7	0.628610195287369	0.0747453062655817	0	2	MUC19	processed_transcript
ENST00000625268.1	0.626054416022929	3.27615266190632e-10	0	2	LINC01202	lincRNA
CUFF.153508.2	0.62577223204749	6.85347246411377e-16	0	12	de.novo	de.novo
ENST00000484698.4	0.619793105080614	6.53882023852511e-05	0.8	3	LINC00882	lincRNA
ENST00000525309.1	0.619371357365314	2.28790872480306e-06	0	12	RP11-406D1.2	lincRNA
ENST00000570266.2	0.617356029210087	0.0271923432307262	1	10	RP11-196G11.2	lincRNA
ENST00000530344.1	0.608316202909972	0.0039217959657102	0.5	9	ZBED5-AS1	antisense
STRG.43043.1	0.604228906874081	1.11087383370607e-07	0	12	de.novo	de.novo
ENST00000432518.5;ENST00000443912.4;ENST00000445077.1	0.603974175050746	0.0493253373796087	0	2	LINC00693	antisense
ENST00000504610.2	0.601996717562278	1.34770074412285e-06	0	14	RP11-356J5.12	lincRNA
ENST00000366408.3	0.595104240821239	0.0641966703133865	1	7	LINC00970	antisense
ENST00000607769.1;ENST00000448179.1;ENST00000398216.2	0.59180363847243	0.0201298165721103	0.2	3	RP11-54O7.1,RP11-54O7.16,RP11-54O7.2	lincRNA
CUFF.173443.2	0.585666832447218	0.00331748553596355	0	12	de.novo	de.novo
ENST00000504670.4;ENST00000507362.4;ENST00000512622.1;ENST00000510068.4;ENST00000514729.1	0.579257641299241	2.8553571040471e-27	0.2	5	RP11-319G6.1	antisense
TCONS_00017391	0.577013664699669	0.0218420429488784	0	12	de.novo	de.novo
TCONS_00016530;TCONS_00015907	0.576917721684182	0.0843785245261709	0	2	de.novo	de.novo
ENST00000457407.1	0.573876770488178	1.5975940078909e-09	0.7	4	AC093388.3	antisense
STRG.67627.1	0.570487440650221	0.0143719155406094	0	12	de.novo	de.novo
TCONS_00010086	0.570188678859745	1.24071650429531e-09	0	1	de.novo	de.novo
TCONS_00014831	0.570170488379041	0.000627869930680669	0.2	12	de.novo	de.novo
CUFF.11786.1	0.570140574849062	9.95316014303092e-05	0	1	de.novo	de.novo
CUFF.193576.1	0.568975367558629	0.0413508231961151	0	11	de.novo	de.novo
ENST00000454482.2	0.564285660437305	0.0153775544621189	0	5	DSCR9	lincRNA
ENST00000517664.1	0.560591467546151	0.00760351572939525	0	12	RP11-531A24.5	antisense
ENST00000504531.2	0.557357614701775	3.81663877517449e-17	0	12	CASC9	lincRNA
ENST00000522718.4	0.554591854156797	0.0558072252276293	0	12	RP11-150O12.1	lincRNA
STRG.63974.1	0.553606708144384	2.68847348531747e-06	0	12	de.novo	de.novo
ENST00000515670.1	0.553441532635564	0.00463832218883641	0	12	RP11-576N17.5	lincRNA
ENST00000606761.1	0.552262725178919	0.0982728985487101	0.4	3	RP11-428J1.5	lincRNA
ENST00000562231.4	0.551121421102424	0.0021986145484234	0	8	RP11-314O13.1	lincRNA
ENST00000340510.7	0.548780289807262	3.77120678841835e-18	1	6	LINC00265	lincRNA
ENST00000375204.2	0.546211507787722	1.35827866783165e-13	0	11	RP11-23J9.5	processed_transcript
ENST00000456105.2	0.544489201876524	0.0532302378970425	1	4	RP11-480I12.7	lincRNA
ENST00000622592.1	0.541737105106578	0.00177658331955926	0	12	AP003900.6	lincRNA
ENST00000592712.4	0.540831843535797	0.00225714836189465	0	11	LINC01535	lincRNA
ENST00000509367.1	0.539595058490645	0.00363772202973992	0	9	CTD-3179P9.1	lincRNA
ENST00000295549.7	0.529862080882632	0.048705122001687	0.6	4	LINC01116	lincRNA
ENST00000567913.2	0.526245404973789	8.60503256395283e-05	0	11	RP11-384K6.6	lincRNA
ENST00000541888.2	0.526039167423108	0.0220687599047078	0.5	10	RP1-102E24.8	lincRNA
ENST00000419035.1	0.520752133039371	0.00293429965310695	1	6	AC073283.4	lincRNA
ENST00000429124.4	0.519662247650687	9.12042817486853e-44	0.6	13	FTX	lincRNA
ENST00000399886.2	0.516930733081555	3.04013790603455e-05	0.4	14	DHRS4-AS1	antisense
ENST00000416473.1	0.507187868232696	0.0128021681638014	0.3	5	RP11-439K3.1	antisense
TCONS_00025520	0.506827944831801	0.000456263528621617	1	15	de.novo	de.novo
ENST00000505607.1;ENST00000511951.1;ENST00000507038.1	0.506740385306597	0.000114061228492694	0.2	14	RP11-371F15.3	antisense
ENST00000437920.1	0.493153543354665	0.00588180087089437	0.2	9	RP1-148H17.1	lincRNA
CUFF.188805.2	0.492644068589811	0.0127435871447293	1	10	de.novo	de.novo
ENST00000587754.1;ENST00000590968.1	0.487884467827393	0.0263765826594206	0	9	RP11-879F14.1,RP11-879F14.2	lincRNA
ENST00000423914.1	0.487828719040799	0.0889160306852293	0	12	RP11-86A5.1	lincRNA
ENST00000533311.1	0.479936095979284	0.0159100180480548	1	10	RP11-655M14.13	lincRNA
ENST00000616032.3;ENST00000561402.4;ENST00000560395.4;ENST00000558929.4	0.470976314124662	2.21000914255556e-14	1	7	NR2F2-AS1	antisense
ENST00000604849.1	0.464257077303983	7.26110137768199e-07	0.2	11	KANTR	lincRNA
ENST00000433920.4;ENST00000420424.1;ENST00000413722.4;ENST00000417860.4;ENST00000413961.4;ENST00000458739.1;ENST00000366446.4	0.462096867987314	1.70149479548255e-20	0.2	11	NUTM2A-AS1	antisense
ENST00000505089.5	0.456418165529527	3.55390666625718e-06	0.4	1	LINC00504	lincRNA
ENST00000506836.4	0.452482519826318	2.0317574535123e-08	1	6	CTC-236F12.4	lincRNA
ENST00000560054.4	0.452308318584878	7.44129107004057e-58	0.2	14	RP11-499F3.2	lincRNA
ENST00000424989.1	0.447317673728329	0.000596756393730425	1	6	LINC01137	antisense
ENST00000548335.1	0.446457445751622	0.0105075024189347	0	12	RP11-626P14.2	lincRNA
CUFF.78906.1	0.442761585951751	0.0480179555004336	0.8	10	de.novo	de.novo
ENST00000412712.1;ENST00000453900.1;ENST00000433340.1;ENST00000433592.1	0.440714314418323	0.0782939802608848	1	6	ID2-AS1	antisense
ENST00000444038.2;ENST00000437249.2	0.439406114578703	0.0842207738041882	0	11	RP1-8B1.4	antisense
ENST00000559008.2	0.433908241250701	0.0488206271253813	0.3	11	RP11-210M15.2	lincRNA
ENST00000513207.2	0.433308865573585	0.0729650565012054	0.3	12	RP11-452H21.4	lincRNA
ENST00000502463.6	0.430177717305305	0.0170530149425226	1	15	CASC11	lincRNA
ENST00000435485.4	0.42108500546598	1.04727339473945e-05	0	12	RP11-308N19.1	lincRNA
TCONS_00013867	0.419627112161286	0.0636754408367737	0.6	10	de.novo	de.novo
ENST00000473595.1;ENST00000602890.1	0.418110136528031	1.86489007745478e-05	1	13	RP11-3P17.4,RP11-3P17.5	lincRNA
ENST00000562921.4	0.414299129949455	0.0632082863018018	0	9	RP11-345M22.2	lincRNA
ENST00000514853.2	0.413952353988251	2.47320446073819e-06	0	14	LINC01183	lincRNA
ENST00000451449.2;ENST00000432418.1;ENST00000425370.1	0.410844074319863	0.0042771567067708	1	15	RP11-123K19.1	antisense
ENST00000584621.4;ENST00000582145.4;ENST00000584108.4;ENST00000621272.1;ENST00000579024.4	0.408424251116488	4.64056995050657e-05	0	8	AC005154.6	processed_transcript
STRG.63308.1;CUFF.192241.1,CUFF.192241.2	0.406390196184024	6.48991663370298e-45	0	11	de.novo	de.novo
ENST00000412639.2	0.404960699609875	0.0109759538166357	1	6	RP3-510D11.2	lincRNA
STRG.13585.1	0.40419572277046	0.0934215754509279	0.5	11	de.novo	de.novo
CUFF.105850.1	0.396488891017352	0.0101903466286537	0.4	9	de.novo	de.novo
TCONS_00004496	0.382978111379625	0.0529639923964142	0	12	de.novo	de.novo
ENST00000523191.4;ENST00000524360.4;ENST00000520365.1	0.379606762052021	0.000589064365339048	0	11	RP11-32K4.1	antisense
STRG.26756.7	0.376787094206892	2.77651949205197e-07	1	15	de.novo	de.novo
ENST00000447898.4	0.365088032951966	1.82922149422335e-06	0	11	DUXAP8	processed_transcript
ENST00000514640.4;ENST00000514114.4;ENST00000513591.4;ENST00000514288.4;ENST00000504506.4;ENST00000507749.4;ENST00000513406.1;ENST00000508401.1	0.364728844630828	6.40510742573456e-05	0.8	13	ZBED3-AS1	antisense
ENST00000450353.2	0.352414063265942	0.00423120523531102	0.2	5	GS1-124K5.3	lincRNA
ENST00000587413.4;ENST00000589556.1	0.343777187021658	0.0583809026764777	0.2	5	ZNF790-AS1	antisense
ENST00000420876.1	0.336565418891609	0.00416639168889882	0	12	LINC01389	antisense
ENST00000520312.1;ENST00000518631.1;ENST00000521936.1	0.33304838060864	0.0312496338951353	0	12	RP11-586K2.1	antisense
ENST00000457043.1;ENST00000418015.1;ENST00000445565.1	0.331516967281155	2.12949544757296e-11	1	13	RP11-418J17.1	antisense
ENST00000620594.1;ENST00000623640.1;ENST00000618800.1	0.328985877232292	2.14816523263337e-33	0.9	6	ZFAS1	antisense
ENST00000412946.5;ENST00000520622.4;ENST00000520590.4;ENST00000523506.4;ENST00000520310.4;ENST00000618947.1;ENST00000521507.4;ENST00000523445.4;ENST00000420693.1;ENST00000522845.2;ENST00000520585.4;ENST00000522673.4;ENST00000519454.4;ENST00000619457.1	0.316279490295631	0.000315082652030078	0.3	14	RP11-290D2.3,TPT1-AS1	antisense,lincRNA
ENST00000563192.1	0.30649032436904	0.00107602471750307	1	4	SNHG19	lincRNA
ENST00000573622.1	0.302662610920764	8.11877623971023e-06	0.2	14	RP11-705C15.5	processed_transcript
ENST00000507435.1;ENST00000506059.1;ENST00000515656.1	0.2952854380169	9.70827851814353e-10	0.3	11	CTD-2161F6.1,CTD-2161F6.2,RP11-445O3.2	lincRNA
ENST00000381786.6	0.286127002717715	0.0810398002179402	0.2	8	C2orf48	lincRNA
CUFF.119683.2	0.285432003061909	0.0886612190818367	0	12	de.novo	de.novo
ENST00000416742.4	0.282735453451832	0.0708806661337602	1	15	LINC00494	lincRNA
ENST00000511431.1	0.277399815467317	1.25610316565606e-32	0	11	RP11-608O21.1	lincRNA
TCONS_00014209	0.275915980095375	0.00151880240512651	0	12	de.novo	de.novo
ENST00000456952.1	0.269791925566968	0.0368037660231815	0	5	RP11-142A5.1	lincRNA
STRG.64010.1	0.268644089555703	0.014336398977176	0	8	de.novo	de.novo
ENST00000456653.5	0.26557100137046	0.0402357020422984	0	12	LINC01473	lincRNA
ENST00000518942.1;ENST00000423716.1;ENST00000520357.1;ENST00000521612.1	0.252741814487535	0.0165409569844304	0.2	5	RP11-110G21.1	antisense
ENST00000426066.1	0.247377092566909	0.0324653711273677	0	12	BMS1P20	processed_transcript
ENST00000455406.4;ENST00000596952.4;ENST00000415780.1	0.24651951206143	0.0473952013174343	0	11	ZRANB2-AS2	processed_transcript
CUFF.35329.1	0.227775127138248	0.00210381333016552	1	13	de.novo	de.novo
ENST00000431985.4	0.200734326382532	1.01668396794592e-06	0.9	6	AC097721.2	lincRNA
ENST00000419542.2;ENST00000628308.1;ENST00000629084.1;ENST00000629603.1;ENST00000625215.1;ENST00000627189.1;ENST00000626898.1;ENST00000628201.1;ENST00000626842.1;ENST00000629184.1;ENST00000630746.1;ENST00000627398.1;ENST00000457076.4;ENST00000625783.1;ENST00000625490.1;ENST00000626632.1;ENST00000631110.1;ENST00000625888.1;ENST00000629506.1;ENST00000630280.1;ENST00000415222.4;ENST00000628322.1;ENS…	0.190448581849677	0.00570475771838609	1	6	PCBP1-AS1	processed_transcript
ENST00000445430.4	0.185635947791553	0.00146377976674636	0.2	11	LINC00969	lincRNA
CUFF.42274.2	0.174991279024289	5.9139283137644e-07	0	5	de.novo	de.novo
ENST00000552238.1;ENST00000549896.1	0.174830103948387	0.0802820628150701	0.2	5	RP11-397H6.1,RP11-541G9.1	lincRNA
ENST00000582752.5;ENST00000423323.2;ENST00000602743.1;ENST00000457609.1;ENST00000581533.1;ENST00000449363.1;ENST00000602539.1	0.145522305538534	0.00883568541811604	0.8	13	AC005304.1,COX10-AS1,RP11-131K5.1	lincRNA,processed_transcript
ENST00000513175.1	0.106446799386014	0.0303435834245633	0.2	5	CTD-2007H13.3	lincRNA
ENST00000431979.1	0.102123962270259	0.00561547067997287	0	12	LINC01087	lincRNA
ENST00000607970.1	0.0904176356445041	0.0464958808885668	1	13	RP11-395N3.2	lincRNA
STRG.33754.12,STRG.33754.14,STRG.33754.18,STRG.33754.22,STRG.33754.4,STRG.33754.6	0.0442910841610492	0.0013552292297646	0.2	14	de.novo	de.novo
