# Supplementary material for: Long ncRNA A-ROD activates its target gene DKK1 at its release from chromatin
Source: Nat Commun. 2018 Apr 24;9:1636. doi: 10.1038/s41467-018-04100-3 (PMC5915440; doi:10.1038/s41467-018-04100-3)
Supplement: Supplementary file 6 — Supplementary Data 3 [file 41467_2018_4100_MOESM6_ESM.txt]

V1	log2FoldChange.CHR.vs.NP	padj	MaxScore	cluster	gene.id(ENCODEV22)	gene.type(ENCODEV22)
STRG.30146.3;STRG.30146.2;STRG.30146.1	-5.7484758492623	0	0	3	de.novo	de.novo
TCONS_00001468	-4.22058872718941	2.36472828677683e-15	0.3	5	de.novo	de.novo
ENST00000555115.1	-3.73256564558888	5.55607507998263e-05	0.2	2	RP11-463J10.4	antisense
TCONS_00011164	-3.46056859178951	1.50102159393438e-06	0.8	4	de.novo	de.novo
TCONS_00013551	-3.38356610479857	2.9022911582847e-37	0.4	5	de.novo	de.novo
TCONS_00013782	-3.33427951233896	1.81924626760652e-89	1	10	de.novo	de.novo
ENST00000560153.2	-3.33121145634726	2.14615092917843e-211	0	1	LINC00052	lincRNA
ENST00000447198.2	-3.28474734414794	7.39880519161941e-06	0	2	AC003988.1	lincRNA
ENST00000421185.1	-3.26787150711382	3.35216211754428e-14	0.2	11	RTCA-AS1	antisense
ENST00000445586.1	-3.26665748955987	5.53057168775846e-12	1	4	AF196972.9	antisense
TCONS_00008635	-3.26020652016041	0.000221436220221081	0	11	de.novo	de.novo
ENST00000557547.1	-3.19113346738228	9.87625329247557e-05	0	2	CTD-2128A3.2	lincRNA
ENST00000520024.1	-3.18276727642004	1.8807865259618e-05	0	2	GS1-57L11.1	lincRNA
ENST00000421481.1	-3.15017850606623	0.000459004813302483	0	2	RP11-655H13.2	lincRNA
ENST00000556904.4;ENST00000557804.1;ENST00000501381.3	-3.14679297343483	3.40659228280011e-10	0.8	4	AC068831.10	antisense
TCONS_00003866	-3.12935035167235	0.000128494703177006	1	4	de.novo	de.novo
ENST00000435311.1	-3.11422733410741	4.36956603617074e-09	0	1	RP5-898J17.1	lincRNA
ENST00000481334.1	-3.08254703781401	0.000712470157875638	0	2	RP11-501O2.5	lincRNA
TCONS_00003558	-3.06284966142297	9.84494334346981e-96	1	13	de.novo	de.novo
TCONS_00019032	-3.04694385102185	1.19606182478242e-08	0.3	1	de.novo	de.novo
TCONS_00003637	-3.01480054895554	7.23713573941048e-06	0	5	de.novo	de.novo
TCONS_00013948	-2.97332152269242	0.00128981300363707	0.2	2	de.novo	de.novo
TCONS_00017346;TCONS_00017347	-2.95958131853053	0.00146060906116834	0	1	de.novo	de.novo
ENST00000543286.4	-2.95485743835095	4.75373303157808e-07	0	8	RP11-266O8.1	lincRNA
ENST00000512517.1	-2.94919533858598	0.000140377116584145	0	9	LINC01258	lincRNA
ENST00000580937.1	-2.94205118155564	0.0043369107507193	0.2	12	RP11-650P15.1	lincRNA
ENST00000523945.1	-2.9300481737066	8.83764401851369e-11	1	4	RP11-10N23.5	antisense
TCONS_l2_00009710	-2.90688706667303	0.00184935260239826	0	8	de.novo	de.novo
TCONS_00028450	-2.89620681999387	1.45442820340322e-09	0.4	5	de.novo	de.novo
ENST00000438065.1	-2.88805629954014	0.00217363787696681	0	2	LINC00972	lincRNA
ENST00000360656.2	-2.84884841245188	7.64049470165905e-15	1	13	CH17-340M24.3	lincRNA
ENST00000465933.1	-2.84710768906735	1.15184065454671e-05	0.7	10	RP11-755B10.3	lincRNA
TCONS_00021074	-2.8465229929723	3.48153954433478e-34	0.6	13	de.novo	de.novo
ENST00000424948.1	-2.84154201310036	1.7942581913089e-26	0.5	5	RP1-92O14.3	antisense
TCONS_l2_00003470	-2.83710297965222	0.00266423258979399	0.2	2	de.novo	de.novo
ENST00000439454.2	-2.82888367591121	0.000993127869875303	0	2	LINC00376	lincRNA
ENST00000611285.1	-2.82024097348897	0.00111041327014478	0	2	RP11-61O11.1	lincRNA
ENST00000544421.1	-2.80894334447495	9.70116397199809e-07	1	4	RP11-881M11.2	antisense
TCONS_00010941	-2.78509485473501	2.28693365248429e-09	0	2	de.novo	de.novo
ENST00000506386.1	-2.78340520004726	5.82927756175558e-48	1	7	RP11-556I14.1	lincRNA
TCONS_00007014;TCONS_00006284	-2.77333559521754	2.39480257035346e-44	1	4	de.novo	de.novo
ENST00000562656.1	-2.77241524566551	0.000509602496280003	0	2	RP11-256I9.3	lincRNA
ENST00000616572.1	-2.7697800558633	0.000536446094856454	0	12	RP4-777L9.2	lincRNA
ENST00000550088.1	-2.76483484280514	0.003831421975294	0.6	11	RP11-61E11.2	antisense
ENST00000366259.2	-2.75827877054527	7.48223436056123e-07	0.3	5	LINC00449	antisense
ENST00000608884.1	-2.74885695969582	1.24657164191166e-05	0.6	11	RP5-899E9.1	lincRNA
ENST00000458683.1	-2.74421833142978	4.75248483253261e-10	0	2	LINC01036	lincRNA
ENST00000450531.1	-2.74182313781232	3.4585698127143e-08	0	11	AC079776.1	lincRNA
ENST00000443284.1;ENST00000436033.1;ENST00000455380.4	-2.73698330808308	2.70955239922797e-06	0	3	RP11-67L3.4	antisense
TCONS_00020413	-2.72921042777104	6.0064415824204e-07	1	10	de.novo	de.novo
ENST00000509870.1;ENST00000513165.1	-2.70068030376938	0.0051051399203106	0.8	13	HOXC-AS3	processed_transcript
ENST00000523678.1	-2.69230102330083	2.17589517958767e-05	0	11	RP11-120I21.2	lincRNA
ENST00000458525.1	-2.68958121473675	0.00556658992701096	0	2	RP1-274L7.1	lincRNA
ENST00000431542.1;ENST00000425850.1	-2.68196188843351	5.55961818720254e-23	0.7	4	AC116609.2,AC116609.3	lincRNA
ENST00000521623.1;ENST00000519764.1	-2.67367763841608	2.1580883761513e-32	0	1	RP11-675F6.3,RP11-675F6.4	lincRNA
ENST00000532831.1;ENST00000500113.1;ENST00000527321.1	-2.67324251866343	7.30136266334663e-60	0.4	5	KCTD21-AS1	antisense
ENST00000433664.1	-2.67044839470506	4.58885288056804e-06	0	1	LINC00383	lincRNA
ENST00000503100.1	-2.66978316902323	0.00104026109887335	0	2	RP11-24I21.1	lincRNA
ENST00000488882.1	-2.669339043397	4.85159872861007e-06	0.4	5	RP11-225N10.1	antisense
ENST00000436742.4	-2.64642423137092	0.014024121165336	0	2	MGC27382	processed_transcript
ENST00000429420.1	-2.64184064028417	1.94410003632526e-23	1	15	RP11-34D15.2	antisense
ENST00000434189.2	-2.63487967597473	0.0146640098628912	0	2	LINC01514	lincRNA
ENST00000426483.1	-2.62629865929102	2.95312590183338e-09	0.3	5	XXbac-B476C20.9	antisense
TCONS_l2_00005930	-2.62252891016296	4.22881375923689e-91	0.2	8	de.novo	de.novo
ENST00000451341.1	-2.61928496837629	0.00746827762341601	0	2	RP1-35C21.1	lincRNA
ENST00000306533.8	-2.61530425363939	0.00766312680475627	0	2	RP11-136I14.5	lincRNA
ENST00000429853.1	-2.61523830588855	0.00152939553972256	0.3	11	RP4-726N1.2	antisense
ENST00000500941.2	-2.61182397399668	0.000266300832361273	0.2	5	RP11-1000B6.5	lincRNA
ENST00000430672.1	-2.60882678234419	0.00801695080037093	0	2	RP11-138M12.1	lincRNA
ENST00000506650.1	-2.60743585411649	0.00808835311101822	0	2	RP11-79E3.2	lincRNA
ENST00000420186.2	-2.6056589334772	0.00811674629129153	0	2	AP001604.3	lincRNA
TCONS_00016401	-2.5980707001577	0.0171232082919781	1	7	de.novo	de.novo
TCONS_00014859;TCONS_00014860	-2.59644655669755	0.00867228313563021	0	2	de.novo	de.novo
TCONS_00001737	-2.58939079941764	1.14375782821158e-14	0.4	5	de.novo	de.novo
TCONS_00017723	-2.58271420577665	2.59313416055582e-22	1	4	de.novo	de.novo
ENST00000423208.2	-2.57184047632415	5.17021206640297e-08	0	1	RP1-293L8.2	lincRNA
ENST00000441473.1	-2.57151268655567	6.92639840842143e-05	0	8	RP11-343J18.2	lincRNA
ENST00000419013.1	-2.56364531906101	0.00202317277302821	0	2	AC096570.2	lincRNA
ENST00000524565.1	-2.55210242363326	4.1851724925225e-05	0	11	RP11-430H10.1	lincRNA
ENST00000514134.1	-2.54724528244992	3.41727182392342e-09	0	2	RP11-217C7.1	lincRNA
ENST00000576871.1	-2.5445066293189	8.75572861328747e-56	0.3	5	RP11-166P13.3	lincRNA
ENST00000451431.1;ENST00000412420.1	-2.54250375505542	0.00108086919093426	0	1	LINC01201	antisense
TCONS_00012072	-2.53718426803174	0.000865914725304616	1	6	de.novo	de.novo
ENST00000435148.1	-2.52886883221505	3.02267622545498e-06	0.2	11	RP11-3P22.2	lincRNA
ENST00000412563.1	-2.52529866476774	0.000568451637720832	0	2	AC007091.1	lincRNA
ENST00000606522.1	-2.51972876033127	5.56559362750221e-07	1	4	RP11-421M1.8	lincRNA
ENST00000522354.1	-2.51845431713169	2.4528712390529e-84	0	1	RP11-865I6.2	lincRNA
ENST00000626243.1	-2.51583801977639	7.2424850751771e-07	0	11	AC012593.1	lincRNA
ENST00000421614.1	-2.50544064478423	0.000183840058549671	0	5	RP11-235C23.5	antisense
ENST00000592381.1	-2.50431723525378	2.52925395548071e-82	1	4	RP11-1094M14.11	lincRNA
ENST00000433521.2	-2.50316181127872	6.49375752433085e-14	0.5	5	RP4-682C21.5	antisense
TCONS_00028324;TCONS_00028625	-2.50121365637508	0.000149292521651051	0.3	11	de.novo	de.novo
ENST00000522123.1	-2.49996312166508	0.000151552410934867	0	8	RP11-731N10.1	lincRNA
ENST00000443162.1;ENST00000450016.1	-2.48922184523434	2.96054606356392e-18	1	4	AC004854.4	antisense
ENST00000542291.1	-2.4862269461075	6.6695573800553e-07	1	13	RP11-180M15.4	antisense
ENST00000500076.2	-2.48239021618481	9.06616087031402e-07	0	11	RP11-77I22.2	lincRNA
TCONS_00013936;TCONS_00013937;TCONS_00013938	-2.4811033413818	2.94486568388855e-78	0.2	5	de.novo	de.novo
TCONS_00014761;TCONS_00015307	-2.47088998565078	0.000442048000280826	0.6	11	de.novo	de.novo
ENST00000579629.1	-2.46937043602991	1.42728672929902e-13	0.7	4	AC145343.2	lincRNA
TCONS_00016664;TCONS_00016117	-2.4530763560751	0.00377652395306093	0	9	de.novo	de.novo
ENST00000412339.1	-2.45236709841511	1.17304744850632e-09	0.7	10	RP11-390F4.10	lincRNA
ENST00000518706.5	-2.44974653245784	0.00392145185733982	0	2	RP11-38H17.1	lincRNA
ENST00000584898.1	-2.44886852367763	0.00188686877845518	0	8	RP11-595B24.1	lincRNA
ENST00000452801.1	-2.44585762978902	5.86779103548977e-54	1	6	AC104667.3	antisense
ENST00000534059.1	-2.44426392769955	0.0155063474841556	0	2	RP11-148I19.1	lincRNA
ENST00000617568.1	-2.44385271718123	0.000971560203172737	0	2	RP11-93G5.1	lincRNA
ENST00000581248.1	-2.43545712246443	3.53353957743905e-11	1	4	RP11-599B13.7	lincRNA
ENST00000555776.1	-2.43236218557396	0.000122570419828104	0	8	RP11-61O1.1	lincRNA
TCONS_l2_00007037;TCONS_l2_00007038;TCONS_00021922;TCONS_l2_00007042;TCONS_l2_00007043	-2.43148339446756	0.016746021295296	0	8	de.novo	de.novo
ENST00000452342.2	-2.42877951415374	1.56130216930054e-11	1	13	RP11-644K8.1	lincRNA
TCONS_00023452	-2.42533201570833	1.18060584724027e-14	0.2	9	de.novo	de.novo
ENST00000482019.1	-2.42506137417762	4.87462338227379e-33	1	6	RP11-200A1.1	lincRNA
ENST00000567851.4	-2.42502309113515	7.37577650219864e-05	0	2	RP11-525K10.1	lincRNA
ENST00000522817.1;ENST00000524003.1	-2.41941904781832	1.94406061000486e-195	1	13	OTUD6B-AS1	antisense
ENST00000530492.1;ENST00000525381.1	-2.41444917259554	0.0182664884504694	0	2	RP11-98J9.2,RP11-98J9.3	lincRNA
ENST00000428999.1	-2.4063886119551	4.40354896979416e-16	1	7	LINC01522	lincRNA
ENST00000575693.1	-2.39968855197417	0.00130655693532934	1	4	LA16c-325D7.2	lincRNA
ENST00000428292.1	-2.3912515778512	6.21450702905566e-05	0.3	8	RP11-18B16.2	lincRNA
TCONS_00004223;TCONS_00004224	-2.38906265018732	7.28971994770595e-16	0.6	6	de.novo	de.novo
ENST00000569476.2	-2.3885422748031	0.0329887953490437	0	2	LINC00559	lincRNA
ENST00000625548.1	-2.38655502759949	0.00568523168232617	0	2	RP11-470E16.2	lincRNA
ENST00000551271.4	-2.38292951439979	8.64722311792218e-07	1	6	RP11-521B24.3	antisense
TCONS_00008169	-2.38224038713959	1.74718175442496e-11	0.9	4	de.novo	de.novo
ENST00000423963.1	-2.38087212828055	1.2542946551828e-09	1	7	RP11-443B7.2	lincRNA
ENST00000366209.5;ENST00000423593.1	-2.37107928498738	6.50395803293107e-11	0	8	LINC01317,LINC01318	lincRNA
TCONS_00009813	-2.35672866080805	7.55282396701967e-24	1	7	de.novo	de.novo
ENST00000432701.2	-2.35357219305547	0.00177616098861371	1	7	TUSC8	lincRNA
ENST00000571067.1	-2.35199692787182	3.45036418396764e-10	0.5	11	RP11-81A22.5	lincRNA
ENST00000416894.1	-2.35077009404706	9.52222983034243e-18	0.6	4	FALEC	lincRNA
ENST00000560900.1;ENST00000558370.1	-2.34568261690988	0.00207363521558845	0	2	CTD-2007H18.1,RP11-208K4.1	lincRNA
TCONS_00026882	-2.34332417773613	5.13395685351081e-23	0.6	5	de.novo	de.novo
ENST00000512624.5	-2.34311480005915	0.00363633275816824	0	2	RP11-575F12.1	lincRNA
TCONS_00004100	-2.33929083995116	2.30739072990211e-07	1	10	de.novo	de.novo
ENST00000441644.1	-2.33861981060936	4.40435802881021e-10	0.7	4	LINC01063	antisense
ENST00000468244.1	-2.3354990531904	1.01648704277128e-10	1	13	RP11-65N13.8	antisense
ENST00000553181.4	-2.3281847338856	0.00745027984762465	0.8	10	RP11-320M2.1	lincRNA
TCONS_l2_00008039	-2.32717137638402	0.00752162887632408	0	2	de.novo	de.novo
ENST00000445346.1	-2.3267254471083	0.0249416251936227	0	2	RP11-406O16.1	lincRNA
ENST00000612598.1	-2.32016008723993	4.89665671930381e-17	0.4	5	RP11-12G12.7	lincRNA
ENST00000432360.1	-2.31962706495253	0.000714135330309892	0.2	9	RP3-438O4.4	antisense
ENST00000518540.4	-2.31659871302774	1.54653682635814e-06	0	1	RP11-600K15.1	lincRNA
ENST00000452618.1	-2.31449206885284	0.0085823892147392	0.2	5	RP11-306I1.2	lincRNA
ENST00000451400.1	-2.31324515494309	0.00862544637468637	0.2	3	LINC01102	lincRNA
ENST00000458080.1;ENST00000418292.1;ENST00000451486.4	-2.31173740938401	3.4135478216568e-271	1	6	CTA-292E10.6	antisense
ENST00000572035.1	-2.31081509170365	3.02379602247375e-84	1	13	RP11-111M22.3	lincRNA
ENST00000606334.4;ENST00000427852.5	-2.29949327162638	1.4939503763119e-53	0	9	RP11-624M8.1	antisense
ENST00000564185.1	-2.29786962434536	0.0156677195409018	0	2	RP11-279O17.3	lincRNA
ENST00000428647.1	-2.28793794080017	1.16608019448046e-21	1	13	AC092669.3	lincRNA
ENST00000441009.1;ENST00000424017.1	-2.28787769262343	0.000807975376683439	0	2	AP000235.2,AP000235.3	lincRNA
ENST00000527239.1	-2.28656265171258	0.016962026406657	0.4	9	CTD-2589M5.4	antisense
ENST00000427337.1	-2.28352460582021	0.000920387053668844	0	2	LINC01037	lincRNA
TCONS_00005626;TCONS_00006278;TCONS_00007008;TCONS_00006279;TCONS_00007009	-2.28091751559167	0.000978999896786266	0	2	de.novo	de.novo
ENST00000577674.1	-2.27973003846581	0.0178422694677413	0	2	CTD-2515C13.2	lincRNA
ENST00000401694.3;ENST00000460022.4;ENST00000474963.1	-2.27969020495859	8.88916143082574e-119	0.2	5	AC009403.2	antisense
TCONS_00028444	-2.27307587418628	1.68716069029694e-07	0.2	8	de.novo	de.novo
ENST00000313064.2	-2.26998315751601	4.39666324076084e-29	1	4	LINC00471	lincRNA
ENST00000605996.4;ENST00000606187.4;ENST00000606803.1	-2.26670301141813	1.86961228586337e-06	0	2	RNF219-AS1	antisense
TCONS_00013528	-2.26278863126682	6.09814443738618e-09	1	4	de.novo	de.novo
ENST00000584805.1	-2.25373643104546	0.00344845844639762	1	10	RP11-159D12.10	lincRNA
ENST00000422374.1	-2.25248539752914	0.0035638676288525	0	8	RP11-466L17.1	lincRNA
ENST00000581489.1	-2.24866961783711	1.15968715877018e-12	1	4	RP13-516M14.4	lincRNA
TCONS_00021939	-2.24783789722329	0.0319468520284337	0	1	de.novo	de.novo
ENST00000431369.1	-2.24593343992408	0.0321819797417316	0	2	RP11-354I10.1	lincRNA
ENST00000433480.2	-2.24458043465177	4.4677808045058e-11	1	13	LINC00441	lincRNA
ENST00000415471.2	-2.24272863039123	6.76940999779858e-05	0	9	RP11-100G15.10	lincRNA
ENST00000515127.1	-2.2412286927311	2.76173119948921e-143	1	7	RP11-556I14.2	lincRNA
ENST00000499499.2	-2.2412062672615	1.11543614928366e-44	0.3	5	DNAJC3-AS1	lincRNA
ENST00000424696.5	-2.23838259186044	0.0333133911417424	0	1	RP1-272L16.1	lincRNA
ENST00000434509.1	-2.23838259186044	0.0333133911417424	0	2	AC092635.1	lincRNA
ENST00000454167.1	-2.23330250507742	7.11577028556611e-09	1	6	MEIS1-AS3	antisense
ENST00000424283.1	-2.22957441891152	0.0348890377837534	0.2	1	RP1-261G23.5	lincRNA
ENST00000413944.2	-2.22957441891152	0.0348890377837534	0	2	AC010091.1	lincRNA
TCONS_00003624;TCONS_00003625	-2.22957441891152	0.0348890377837534	0	1	de.novo	de.novo
TCONS_00000953	-2.22695525618691	0.0352715979631192	0	2	de.novo	de.novo
ENST00000444986.1	-2.22637505280961	0.00237645954699569	1	4	HCG14	antisense
ENST00000510505.1	-2.2263719179583	0.0352715979631192	0	2	RP11-703G6.1	lincRNA
ENST00000447709.1	-2.22442434459678	5.96024258198625e-05	0	2	RP11-324C10.1	lincRNA
ENST00000612699.1	-2.22222566399409	0.000837357490145134	0	2	RP11-189B4.7	lincRNA
ENST00000592347.4;ENST00000589999.1;ENST00000585394.1	-2.21750603888918	9.74157345499224e-06	0	8	AC005307.3,AC005394.1,AC005616.1	lincRNA
ENST00000453774.1	-2.2173229529843	0.0366199279642193	0	2	LINC01320	lincRNA
TCONS_00028448	-2.20237843243941	0.00168272224127265	0	2	de.novo	de.novo
ENST00000585911.1	-2.20043936003882	1.267044582166e-12	1	4	CTD-2587H24.10	lincRNA
ENST00000421509.2	-2.1984817797355	0.00181260659458228	0	2	RP11-281A20.2	lincRNA
ENST00000611103.1	-2.19672951634489	5.79734343981193e-15	1	15	VWA8-AS1	antisense
TCONS_00016073	-2.19311692867529	5.75689211114719e-32	0.7	13	de.novo	de.novo
TCONS_00023846;TCONS_00023847	-2.1907058890619	0.014499056570829	0	2	de.novo	de.novo
TCONS_00012278	-2.19052593934993	0.003831421975294	1	4	de.novo	de.novo
ENST00000554814.1	-2.18845027551591	7.39416545100285e-07	0	2	RP11-666E17.1	lincRNA
ENST00000495580.1	-2.18749320961959	0.00100748308468847	1	7	RP11-734K21.2	processed_transcript
ENST00000524073.1;ENST00000522661.1	-2.18487803834578	0.0152250965030707	0.4	2	CTD-3023L14.1,CTD-3023L14.2	lincRNA
ENST00000513270.1	-2.18475449193211	0.0422429941507555	0	1	LINC01256	lincRNA
ENST00000504082.1	-2.18026918623995	6.10279667096491e-37	1	10	AC004069.2	lincRNA
ENST00000502883.4	-2.17188472533651	2.75455773425237e-21	0.3	11	RP11-499E18.1	lincRNA
ENST00000518129.1	-2.16949201498648	0.01760788585697	0	2	CTB-118P15.2	antisense
ENST00000612313.1	-2.16899931105109	6.44773201452195e-60	0	12	CH17-118O6.3	antisense
ENST00000548506.1	-2.16742016274526	2.21977570491073e-06	0.3	9	RP11-148B3.2	lincRNA
TCONS_00004138	-2.16098129464385	0.000169889282341035	0.3	11	de.novo	de.novo
ENST00000427804.1	-2.15792067460285	4.11688672883015e-10	1	13	RP11-442N24__B.1	lincRNA
TCONS_00016868	-2.1492150590817	0.000121461804098708	1	13	de.novo	de.novo
ENST00000539305.1	-2.14333390243271	0.00702385937666917	0	2	AP000797.3	lincRNA
ENST00000450551.1;ENST00000430520.1	-2.14132483204275	2.15850522198313e-06	0	2	AC068490.1,AC068490.2	lincRNA
ENST00000579781.1	-2.14004518123193	2.90965585283032e-09	0.2	14	LINC00683	lincRNA
ENST00000519821.1	-2.13544422562092	1.40556131876453e-25	1	7	CTB-33O18.1	lincRNA
ENST00000447148.1	-2.13186024507639	0.0466548946986328	0	2	RP11-202I11.2	lincRNA
TCONS_00019459	-2.12789055074626	0.0308424395295746	0.6	10	de.novo	de.novo
ENST00000510419.1	-2.11886103748024	1.27281672605765e-14	0	1	AC142293.3	antisense
ENST00000547552.1	-2.11851687341274	1.40966376578018e-05	1	13	RP11-756H6.1	lincRNA
ENST00000445585.1	-2.11774752485417	0.0199454564831042	1	13	RP5-899B16.2	lincRNA
ENST00000588845.2;ENST00000585890.1;ENST00000585397.1	-2.11766641237052	7.44261308763232e-20	0.6	13	ZNF793-AS1	antisense
ENST00000518416.1	-2.11724907063926	1.16213938160628e-08	0	11	RP11-122C21.1	lincRNA
ENST00000457303.3	-2.11478302477818	8.45702580312651e-20	0.4	11	RP11-367N14.2	antisense
ENST00000606432.1	-2.11473297786203	0.049906180433352	1	10	XXbac-BPG157A10.21	lincRNA
ENST00000452222.1	-2.11395049189833	0.00328100646373317	1	4	USP12-AS2	antisense
ENST00000551650.1	-2.11230890942018	2.95806008612556e-08	0.5	13	RP11-650K20.3	lincRNA
ENST00000494869.1	-2.11116505231878	7.41417459867771e-11	0.3	5	RP11-174O3.3	antisense
ENST00000436932.1	-2.10980996274808	0.0509420879704112	0.3	11	RP11-106M7.1	lincRNA
TCONS_00013559	-2.10514855343819	0.0132426508225695	0	2	de.novo	de.novo
TCONS_00020579	-2.10387853966887	0.00213281273789473	0.6	4	de.novo	de.novo
ENST00000606885.1	-2.10232915191314	0.0137273459907017	0	2	AP002856.5	lincRNA
ENST00000423403.1	-2.09939678954739	0.00120040125463414	0	2	RP11-436K8.1	lincRNA
TCONS_00017204	-2.0973290151762	1.45151432366921e-12	0	11	de.novo	de.novo
ENST00000509185.2	-2.09640133977425	3.16009591560101e-30	0.3	11	RP11-434D11.4	lincRNA
ENST00000421581.1	-2.09199880724537	0.00897946488366397	0	2	AC016768.1	lincRNA
TCONS_00006923	-2.09185076509698	0.00151013570922358	0	2	de.novo	de.novo
ENST00000446167.1;ENST00000445226.1;ENST00000412378.1	-2.08890274181784	1.92036651240656e-05	1	4	RP11-7O11.3	antisense
ENST00000456125.1	-2.08591652528428	2.05259781483621e-51	1	13	RP11-195C7.1	antisense
ENST00000456895.1	-2.08049021666175	0.000582915322877281	0	2	AC068196.1	lincRNA
TCONS_00019599	-2.07650251072342	0.000685927614028875	0	11	de.novo	de.novo
TCONS_00006076;TCONS_00006078	-2.06605929800193	0.00785865234275729	0.8	13	de.novo	de.novo
ENST00000428222.1	-2.06540835628033	8.8000212329581e-43	0	2	RP5-1139I1.1	lincRNA
ENST00000450977.2	-2.0591966442106	0.00171772133972432	0	1	AC003984.1	lincRNA
ENST00000546259.1	-2.05505541804344	0.00194795495891886	1	13	RP11-705C15.4	antisense
TCONS_00018537	-2.04567442166458	7.40193767555348e-05	1	4	de.novo	de.novo
ENST00000313495.5	-2.03991498144088	0.0279785812550036	0	2	LINC00670	lincRNA
ENST00000522975.1	-2.03955740338303	0.0180350465102171	0	2	CTC-436K13.1	lincRNA
TCONS_00004357;TCONS_00004359	-2.03591350760346	0.028914741744041	0	2	de.novo	de.novo
ENST00000503321.1;ENST00000508911.1;ENST00000515392.1	-2.0349385912457	0.0291469204035796	0	2	RP11-63A11.1	antisense
ENST00000434401.1	-2.03454700786782	0.0291472230003935	1	4	STK4-AS1	lincRNA
ENST00000624935.2	-2.03454700786782	0.0291472230003935	0	8	AC096579.13	lincRNA
TCONS_00006120;TCONS_00006907	-2.03445878358981	0.0290193101359745	0	2	de.novo	de.novo
ENST00000533329.1	-2.03387051464972	0.0121966574342867	1	6	RP11-113K21.4	lincRNA
ENST00000561318.1	-2.03325756104514	2.97539480296049e-05	1	13	CTD-2650P22.1	lincRNA
ENST00000497996.1	-2.03308670414215	0.0292198018676256	0	2	LINC01205	lincRNA
TCONS_00013886;TCONS_00013887;TCONS_00014353;TCONS_00013888	-2.03192743684706	1.88091296936726e-05	0	1	de.novo	de.novo
ENST00000558913.4	-2.03157549142697	0.0298568018124991	0	8	LINC00927	lincRNA
ENST00000414300.1	-2.02877003906386	0.00509921962642741	0	2	AC096669.2	lincRNA
TCONS_00013445	-2.02816627074172	0.0133433966306197	0	11	de.novo	de.novo
ENST00000324348.7	-2.02564579013144	7.49518663333528e-09	0.9	4	AC025335.1	antisense
ENST00000464958.1	-2.02564187906464	3.85122229216422e-05	1	13	RP5-1157M23.2	antisense
ENST00000439751.2	-2.02491663627358	5.79501241812862e-11	0.4	5	AC011290.4	antisense
ENST00000561961.2	-2.02475070802575	1.03913992046302e-21	1	4	RP11-355O1.11	sense_overlapping
ENST00000544515.1	-2.02404286410831	0.00557902706160872	0	2	RP11-357K6.3	lincRNA
TCONS_00011710	-2.02287517235582	0.0457492168367979	0	2	de.novo	de.novo
TCONS_00019700	-2.02250679977155	9.59153487771351e-74	1	15	de.novo	de.novo
ENST00000503768.5	-2.02069823133538	0.00598626067981032	0	8	LINC00923	lincRNA
ENST00000484892.4	-2.01853361446614	0.00250558411363378	0	2	LINC00971	lincRNA
TCONS_00003952	-2.01782385820574	0.000131360624727134	0.2	5	de.novo	de.novo
ENST00000555272.1	-2.01651313318286	0.0650154585486313	0	2	LINC00911	lincRNA
TCONS_00004009;TCONS_00004997	-2.01651313318286	0.0650154585486313	0.3	2	de.novo	de.novo
ENST00000501965.2	-2.01373352681264	0.00679782598872272	0	11	RP11-363G15.2	lincRNA
CUFF.50070.1	-2.01019675573184	3.80664778092071e-79	0	12	de.novo	de.novo
ENST00000524304.1	-2.00920660422277	0.0669238321981404	0.4	3	HOXA-AS3	antisense
ENST00000536009.1	-2.00920660422277	0.0669238321981404	0	2	RP11-64B16.5	antisense
ENST00000412067.1	-2.00920660422277	0.0669238321981404	0.4	12	RP3-508I15.9	antisense
ENST00000546238.2	-2.00626052926307	2.31320676873766e-13	0.8	13	CTD-2373J6.2	processed_transcript
ENST00000529743.1	-1.99926000291668	6.02454493462792e-96	1	15	RP11-429J17.7	lincRNA
TCONS_00011737	-1.99429372553175	0.0704288057104564	0.2	1	de.novo	de.novo
ENST00000448650.1	-1.99412124226689	0.0707192879138687	0	2	AC008069.1	lincRNA
ENST00000523171.1	-1.99341720178687	0.0708048741069032	0.4	9	LINC01298	lincRNA
ENST00000607997.1	-1.99208656258883	2.19722758340325e-05	1	13	CDC37L1-AS1	lincRNA
ENST00000450834.2;ENST00000424191.1;ENST00000441257.1;ENST00000607455.1	-1.98746034835354	5.29549756774708e-19	0	5	ZEB1-AS1	antisense
ENST00000443154.3	-1.9855498731641	0.0728341372715752	0.8	10	RP11-386I8.6	lincRNA
TCONS_00016263	-1.9855498731641	0.0728341372715752	0.4	12	de.novo	de.novo
ENST00000503167.1	-1.98413417942879	0.0730814948055268	0	8	LINC01455	antisense
ENST00000445072.1	-1.98261697397478	0.00669044908221048	0	2	LINC01035	lincRNA
ENST00000519323.1	-1.98173242551956	0.0733969063847327	0.2	2	RP11-6I2.3	lincRNA
ENST00000430635.1	-1.98039814679987	1.74926403343397e-11	0	1	LINC00160	lincRNA
TCONS_00013326	-1.97818590292276	0.00721516723285453	0	2	de.novo	de.novo
ENST00000471719.1	-1.97172606921012	0.0170530149425226	1	10	LINC00881	lincRNA
ENST00000508313.1	-1.97155767981306	0.0117719140942765	0	9	RP11-205M3.3	lincRNA
ENST00000580048.1	-1.96461400575588	4.09089925575119e-48	0.2	5	LINC00909	lincRNA
ENST00000565060.1;ENST00000499939.2	-1.96185886047356	1.65676506654946e-72	1	13	FLJ21408	antisense
ENST00000313807.4	-1.95499875219232	5.59673561274165e-20	0.2	5	EIF3J-AS1	lincRNA
ENST00000534086.1	-1.95166214132286	0.0402357020422984	0	2	RP11-626H12.1	lincRNA
ENST00000554305.4	-1.94827183561267	0.000858031541293666	0	2	RP11-1152H15.1	lincRNA
ENST00000374801.3	-1.9480259827345	0.00169528374743091	0	2	LINC00587	lincRNA
ENST00000526978.4	-1.9413121297416	0.00207296330235555	0	2	RP11-124G5.3	lincRNA
ENST00000435813.5	-1.94092811525421	0	1	6	LINC01468(A-ROD)	lincRNA
ENST00000522189.1	-1.93529351677313	2.19678050489389e-05	0	11	CTC-535M15.2	lincRNA
ENST00000565764.1	-1.93431888562002	2.20308629169092e-07	0.4	5	CTA-445C9.14	antisense
ENST00000455541.1	-1.93298550606722	8.24819516287598e-13	1	4	AC016700.2	lincRNA
ENST00000528445.1;ENST00000533315.4	-1.93241301685713	0.00911726244114103	0	8	RP11-430H10.4,RP11-958J22.1	lincRNA,processed_transcript
ENST00000464359.5	-1.92700742542108	0.0468206106219902	0	9	LINC00635	lincRNA
ENST00000529282.1	-1.92685099815872	0.0101903466286537	0	2	LINC01499	lincRNA
ENST00000417149.1	-1.92427802231185	0.010373787219887	0.2	1	RP11-298E9.6	lincRNA
ENST00000601744.4;ENST00000625344.1;ENST00000608399.1;ENST00000627331.1;ENST00000627723.1;ENST00000413560.4;ENST00000615085.2;ENST00000601335.4;ENST00000630355.1;ENST00000601854.4;ENST00000610094.1	-1.90970748878886	0.022645465812264	0	2	PROX1-AS1	processed_transcript
ENST00000440494.1	-1.90813714818675	0.0229137719318997	0	2	RP11-278H7.1	lincRNA
ENST00000501071.2;ENST00000512406.4	-1.90785612765298	0.000117097502008476	0	2	RP11-480D4.1,RP11-480D4.2	lincRNA
ENST00000626308.1	-1.9062707613667	1.30680360608478e-05	0.3	5	RP11-214F16.8	lincRNA
TCONS_00025630;TCONS_00025631;TCONS_00026069	-1.8948383604199	5.06107612984995e-09	1	13	de.novo	de.novo
ENST00000578344.1	-1.8928525331838	1.04510655489324e-05	1	4	RP13-20L14.6	antisense
ENST00000557524.1	-1.89130581202381	2.84014817028134e-07	0.5	3	RP11-895M11.3	lincRNA
ENST00000567048.1;ENST00000564167.1	-1.88971338704046	1.50361425892847e-09	0.2	5	CTD-2165H16.4	antisense
ENST00000504277.1	-1.88764316704077	1.02104024702502e-27	1	13	RP11-159F24.5	antisense
ENST00000557900.1	-1.88718511749097	0.00141884821988126	1	7	RP11-1069G10.2	lincRNA
ENST00000542689.1	-1.88528742264522	0.0931636074203082	0.2	2	LINC01489	lincRNA
ENST00000415144.1	-1.88335878885709	8.52063042514311e-16	0.5	5	RP3-406P24.3	antisense
TCONS_00019358;TCONS_00019359;TCONS_00019940;TCONS_00019360	-1.87873550320422	4.37330913201299e-37	1	4	de.novo	de.novo
TCONS_00015198	-1.87871679381562	5.28839218348875e-07	1	10	de.novo	de.novo
ENST00000524287.1	-1.87826290349487	0.0128392593343464	0.8	10	KB-1410C5.3	lincRNA
ENST00000427229.2	-1.87224541066156	0.0519041218862499	0	2	RP11-445N18.7	processed_transcript
ENST00000570443.2	-1.870842833786	0.000697385390574528	0	9	RP1-153P14.8	lincRNA
ENST00000606382.1;ENST00000444001.2	-1.86731649491685	6.07997034001116e-12	0	2	AC007131.2,RP11-444A22.1	lincRNA
ENST00000458264.1;ENST00000420221.1	-1.86161046080902	0.0555487197687634	0.4	8	AC108025.2,LINC01248	antisense,processed_transcript
ENST00000439839.1	-1.86119125864931	0.0555128838600833	0	2	AC004485.3	antisense
ENST00000416930.2	-1.86119125864931	0.0555128838600833	0.2	2	LINC01513	antisense
ENST00000416416.1;ENST00000446102.1;ENST00000421020.1	-1.86073620709563	4.003220440856e-08	0.2	1	RP11-576I22.2	antisense
TCONS_00008353	-1.86028673618613	0.0556268939164503	0	2	de.novo	de.novo
ENST00000438190.1;ENST00000445544.1	-1.85828215833696	5.19895132356042e-07	1	4	HCG15,HCG16	antisense
CUFF.46700.1	-1.85793846384372	2.90382095107097e-225	0	3	de.novo	de.novo
ENST00000377300.3	-1.85196050312048	0.00758947559237295	0	8	CTC-281M20.1	lincRNA
TCONS_00013536	-1.84979632705326	0.00801082053578489	0	2	de.novo	de.novo
ENST00000540171.2	-1.8453777260192	0.0615775698851023	0.6	7	RP11-982M15.6	lincRNA
ENST00000443714.1	-1.84293938906407	1.03124151818581e-21	0	1	AC073325.1	lincRNA
ENST00000484550.1	-1.84236190206386	0.000102764669180075	0.3	3	AC093627.10	lincRNA
CUFF.195041.1	-1.84164994502848	3.75236386644469e-06	1	4	de.novo	de.novo
ENST00000591285.1;ENST00000587850.1	-1.84041083243246	0.0625429480645436	0	2	AC008991.1,AC011524.1	lincRNA
ENST00000621134.3	-1.84018419654712	0.00338569092351024	0	2	LINC01115	lincRNA
TCONS_00012566	-1.83364192558775	2.29791522003819e-05	0.9	4	de.novo	de.novo
ENST00000412643.1	-1.8285917421126	3.98687054126349e-14	1	13	RP6-109B7.4	lincRNA
ENST00000606986.1	-1.8283447782592	0.0162110996290337	0	2	RP11-762E8.1	lincRNA
ENST00000524132.4	-1.82732311895376	0.0163432366525991	0	2	RP11-962G15.1	lincRNA
ENST00000434547.1	-1.82714164544051	1.06022664541815e-09	0.2	12	STK24-AS1	antisense
TCONS_00019253;TCONS_00019254;TCONS_00019255	-1.81747308749491	0.0466548946986328	0	2	de.novo	de.novo
STRG.2925.1	-1.81468607919068	1.78923871462821e-49	0.4	12	de.novo	de.novo
TCONS_l2_00016674	-1.80737891883319	0.00159405794970248	0	2	de.novo	de.novo
ENST00000522092.4;ENST00000520816.1;ENST00000577187.4;ENST00000524139.4;ENST00000578889.1	-1.80123610738961	0.000351397991998814	0.2	8	ERICH1-AS1	antisense
ENST00000609153.1;ENST00000608794.1;ENST00000608892.1	-1.79819854247356	9.93611442824452e-08	1	13	RP11-798M19.6	antisense
ENST00000434516.1	-1.79253382861203	0.0145488271950006	1	7	RP3-333H23.8	antisense
ENST00000434563.3	-1.78877727884953	1.71097524221753e-09	1	4	RP11-629N8.3	antisense
ENST00000512717.1	-1.78842018836513	0.00297042660735052	1	7	RP11-700H6.2	lincRNA
ENST00000501068.2	-1.78381321332357	0.000151032214544393	1	4	RP11-303E16.7	lincRNA
TCONS_00001385;TCONS_00002288	-1.78281640264939	0.000335175890177749	0.2	11	de.novo	de.novo
ENST00000557070.1	-1.7794012409512	0.00181317227776765	0	2	RP11-594C13.1	lincRNA
ENST00000509036.1;ENST00000506791.1	-1.77765332685275	4.09821262721056e-23	1	6	CTD-2035E11.3	antisense
ENST00000560533.4	-1.77763170908544	0.0397009143353599	0	8	ANKRD34C-AS1	lincRNA
ENST00000553312.1	-1.77663844355495	0.0193149876933507	0	11	RP11-280K24.4	sense_overlapping
TCONS_00004632	-1.77181602862802	0.0219275124630509	0.3	12	de.novo	de.novo
ENST00000412294.4	-1.77161699426899	1.03167093077997e-08	0	8	AC096559.1	lincRNA
TCONS_00010179	-1.77002548479474	0.000160228975369967	1	7	de.novo	de.novo
ENST00000521608.1	-1.76886167959601	0.0433851540888889	0	8	LINC01151	lincRNA
ENST00000514879.1	-1.76793876912421	7.11471710814882e-06	0.2	1	AC004066.3	antisense
TCONS_00001191	-1.76788715888018	0.0432696380863987	0	8	de.novo	de.novo
TCONS_00010548	-1.76282061426375	0.000780656160161725	0.3	5	de.novo	de.novo
ENST00000419883.1	-1.76276612779184	0.0130100330253346	0	2	LINC01392	lincRNA
ENST00000503488.2	-1.75644234367613	0.0143509398590369	0	2	RP11-374A4.1	lincRNA
ENST00000415890.1	-1.75420609210507	1.80066662896547e-16	0.3	5	RP3-441A12.1	antisense
ENST00000515627.2	-1.75015113082118	2.83447519060384e-13	1	7	AC005355.2	lincRNA
ENST00000615120.1	-1.74940349505916	1.86548025923149e-09	0.5	11	RP5-1125A11.6	lincRNA
ENST00000603487.1	-1.74433611266831	3.81356037360061e-10	0.2	12	SMC2-AS1	lincRNA
ENST00000607607.4	-1.73672100017246	6.59811592947825e-19	0	5	LINC00240	lincRNA
ENST00000531661.1	-1.73524110834543	0.000245417550935926	0.9	4	RP11-522I20.3	antisense
TCONS_00005286;TCONS_00004514	-1.73507202757217	0.00338569092351024	0	12	de.novo	de.novo
ENST00000561649.1	-1.7323362083473	2.8945826132684e-18	1	7	RP11-616M22.7	lincRNA
ENST00000433446.1	-1.73045585400006	4.80419113095573e-06	1	4	AC005076.5	antisense
ENST00000427391.1	-1.72919684459452	5.25012259799437e-246	0.3	14	FIRRE	lincRNA
ENST00000562577.1	-1.72703345075436	5.70521604819587e-12	0.9	4	RP11-219B4.7	antisense
ENST00000420823.4	-1.7268762793875	9.77977750084215e-05	0	2	LINC01266	lincRNA
ENST00000419422.1	-1.72672122982007	1.75376778974508e-07	0.5	11	RP11-132A1.4	antisense
ENST00000508969.2	-1.71955890774299	1.13932814836782e-06	0	11	ALG1L9P	processed_transcript
ENST00000399196.1	-1.71881547666523	8.67219900357028e-07	1	7	LINC00243	lincRNA
ENST00000521411.2	-1.71822889700459	0.00912626575038071	0	2	RP11-13N12.1	lincRNA
ENST00000438575.4	-1.71804124039063	5.4893871713658e-27	0	9	RP1-35C21.2	lincRNA
ENST00000589376.1;ENST00000417298.1	-1.71803393666473	0.00899473587140373	0	2	AC100848.1,RP11-146N18.1	lincRNA
ENST00000449602.1	-1.71709169605932	0.0281056545428961	0	1	AJ006998.2	lincRNA
ENST00000574352.1	-1.71434762980927	0.0019765599156467	0.2	5	RP11-46I8.3	antisense
ENST00000521753.4	-1.71370689345862	0.0292518583095308	0	2	RP11-1101K5.1	lincRNA
TCONS_00008550;TCONS_00009107;TCONS_00008552;TCONS_00009108;TCONS_00008553	-1.71131927550572	0.0305871356859686	0	2	de.novo	de.novo
ENST00000510234.4	-1.71125071029974	6.7559156411644e-25	0.2	14	LINC01411	lincRNA
ENST00000505877.4	-1.71029092685681	0.000294054358076764	0	12	LINC01194	lincRNA
TCONS_00001091	-1.70912623207048	0.0510616840163263	0.2	5	de.novo	de.novo
ENST00000618611.3	-1.70790271976716	0.000574703308602072	0.8	6	RP11-255M2.3	lincRNA
TCONS_00024726	-1.70678416773841	0.0323790141155329	0	2	de.novo	de.novo
ENST00000446986.1	-1.7023168533845	9.86631902752451e-09	0.2	11	SLC25A5-AS1	processed_transcript
ENST00000499601.2	-1.70136421942249	7.83163768981222e-08	0.9	4	CTC-241N9.1	lincRNA
ENST00000503893.1	-1.70091767746021	0.00102203964293872	0.2	11	HTT-AS	antisense
TCONS_00022750	-1.6996363310108	0.0555128838600833	0	2	de.novo	de.novo
ENST00000419745.1	-1.69677202848147	2.33033635627684e-06	1	10	RP11-573D15.2	lincRNA
ENST00000554318.2	-1.69245873885756	0.0236420481350982	0	2	RP11-739G5.1	lincRNA
ENST00000451166.4	-1.69122435832019	0.000150807670303973	0.9	15	PRR34-AS1	antisense
TCONS_00018346	-1.69047401793762	4.36423516038613e-10	0	12	de.novo	de.novo
ENST00000522598.1	-1.6839928709682	0.0952516828188488	0	2	RP11-388K12.2	lincRNA
ENST00000619068.1	-1.6839928709682	0.0952516828188488	0	2	RP11-524N5.1	lincRNA
TCONS_00019733;TCONS_00019734	-1.68191352455662	0.00663549421002154	1	10	de.novo	de.novo
TCONS_00017369	-1.68122774616444	0.0435465312346249	0	3	de.novo	de.novo
TCONS_00004570	-1.67738489834828	0.0983120468006217	0.5	1	de.novo	de.novo
TCONS_00016036	-1.67738489834828	0.0983120468006217	0	2	de.novo	de.novo
ENST00000584546.4	-1.67685914100555	0.0054240020486903	0	2	RP11-739N10.1	lincRNA
ENST00000614289.1	-1.6765602280567	0.0301008426594962	0	2	RP4-668E10.4	lincRNA
ENST00000518481.1	-1.67647089469479	0.000826465531857527	1	4	CTD-2336O2.1	antisense
ENST00000468072.1	-1.67274890935236	4.0549230171335e-11	0	8	LINC00698	lincRNA
ENST00000417820.1	-1.67081346504163	8.58082153199602e-09	1	4	LINC01424	antisense
TCONS_00006118;TCONS_00006119	-1.65868780060441	0.000104946124177551	0	2	de.novo	de.novo
ENST00000584428.1	-1.65858953894873	5.48173334850389e-12	1	13	RP5-890E16.2	processed_transcript
ENST00000544685.2;ENST00000558687.1	-1.65562734438365	6.9173735435626e-36	1	4	SNHG21	antisense
TCONS_00014119	-1.65503921584533	0.081016668052388	1	10	de.novo	de.novo
ENST00000560360.1;ENST00000560195.1;ENST00000559643.1	-1.65459393994299	0.00322840071945223	0	8	CTD-2544M6.1,LINC01582,RP11-183E24.2	lincRNA
ENST00000423667.1	-1.65128624481015	0.0827592445376095	0	2	RP3-526F5.2	lincRNA
ENST00000415393.1	-1.64585993286848	0.0190518852092215	0	3	AC009518.4	lincRNA
ENST00000501499.1	-1.64445368235192	0.000880635998493627	0.2	5	RP11-181C3.1	lincRNA
ENST00000449746.1	-1.64430393555994	0.00851248987927723	0.2	12	AF127577.12	lincRNA
ENST00000431395.1	-1.64377797608614	0.000840067163784131	0	8	LINC01264	lincRNA
ENST00000528811.1	-1.63765289130575	0.0762287269491256	0	2	RP11-94P11.4	lincRNA
ENST00000584262.4	-1.63197379699952	0.000427863918363327	0.2	8	LINC01476	lincRNA
ENST00000436266.1	-1.63082239393756	0.0690613788565199	0	2	AC092657.2	lincRNA
ENST00000599026.1	-1.63082239393756	0.0690613788565199	0.2	5	AC108004.3	antisense
ENST00000527434.1	-1.63067245036865	0.0688278019850286	0	12	WASIR2	lincRNA
ENST00000521444.1	-1.63023158173284	1.86997149713063e-06	1	13	AC083843.2	lincRNA
ENST00000547452.4	-1.63012330685473	1.05823276804848e-05	0	8	RP11-554D14.6	lincRNA
ENST00000429137.1	-1.63006819286406	0.0167622405407891	0	2	RP11-459O1.2	lincRNA
ENST00000414915.1	-1.62793801806619	0.070638552081522	0	1	AC023669.1	lincRNA
ENST00000453732.1	-1.62785899997603	0.00359794771339858	1	10	RP5-902P8.10	lincRNA
TCONS_l2_00024520	-1.62583924340977	3.70618666827199e-05	0.3	11	de.novo	de.novo
ENST00000412015.1	-1.62556021005635	0.0715466531896124	0.3	3	CTD-2330K9.3	antisense
ENST00000546580.1	-1.61928275776296	0.0129312888500439	0.2	11	RP11-620J15.3	lincRNA
ENST00000419809.1	-1.61884195794188	0.02034489384777	0	8	AC010987.5	lincRNA
ENST00000392630.6	-1.61873099890428	0.00609557063403487	1	7	C10orf91	lincRNA
ENST00000546135.1	-1.61672658546056	0.00320489287808876	1	6	RP11-338E21.1	antisense
ENST00000514763.1	-1.61512889140122	1.66698339269333e-05	0	11	STX18-AS1	antisense
ENST00000559739.1;ENST00000558027.1	-1.61506893544098	0	1	15	RP11-15E18.1	antisense
ENST00000500118.2	-1.61409625191911	1.51137889613202e-14	0.4	5	RP11-115C21.2	antisense
ENST00000567304.1;ENST00000563866.1	-1.61389350777522	0.0036955510468837	0	2	CTA-481E9.3,CTA-481E9.4	lincRNA
ENST00000458145.1	-1.61315718017895	0.0569766838446441	0	2	RP11-90C4.2	lincRNA
ENST00000542076.1	-1.6111993717198	0.0805442197594949	1	4	RP11-268P4.4	antisense
ENST00000420694.1	-1.60986584775633	0.00833665315877603	0.2	3	LINC01058	lincRNA
ENST00000482617.1	-1.6093423642677	0.0594604551466443	0	2	RP11-6B4.1	lincRNA
ENST00000596659.4	-1.60544973810909	0.00160254264370948	0.6	11	CTD-2013N24.2	antisense
ENST00000513329.1	-1.60215888141666	1.2700712504037e-10	0.4	9	AC005355.1	lincRNA
ENST00000469070.1	-1.59965471998657	5.32719092972485e-69	0.2	14	RP11-18H7.1	lincRNA
ENST00000432488.1	-1.59640967726419	0.047701079534211	0.2	8	LINC01221	lincRNA
TCONS_00009003	-1.5948994762479	0.0487855980582043	1	4	de.novo	de.novo
CUFF.109231.1	-1.5936580991373	3.17751573808518e-17	1	6	de.novo	de.novo
ENST00000558702.1	-1.59175178279099	0.000150901266331125	0.2	12	RP11-253M7.4	lincRNA
ENST00000529902.2	-1.59169561162695	1.09672575205531e-40	1	6	LINC01588	lincRNA
ENST00000412811.1	-1.58978776492478	0.0513827843487039	0	2	RP11-761N21.1	lincRNA
TCONS_00003577	-1.58880073381039	0.0514644713234322	0	2	de.novo	de.novo
TCONS_00017209	-1.5880359204274	0.0518222375987847	0.4	1	de.novo	de.novo
ENST00000554235.1	-1.58780712571456	3.40294653668007e-05	0.6	4	RP11-547D23.1	antisense
ENST00000509416.1	-1.58677901156164	0.000195138138744934	0	1	RP11-123O22.1	lincRNA
ENST00000440377.2	-1.58164724315055	2.68772249775532e-37	1	13	RP11-337C18.8	antisense
ENST00000449073.2	-1.57996264579045	0.000319380400978936	0.8	15	LINC01143	lincRNA
ENST00000530270.2	-1.57554542137471	1.18270379512567e-62	1	13	RAB30-AS1	lincRNA
ENST00000533945.4;ENST00000533590.4;ENST00000525580.1;ENST00000527219.1;ENST00000531263.1	-1.57397416790733	1.95647785043984e-11	0.8	6	RP11-535A19.2	antisense
ENST00000419813.1	-1.57353527078036	0.00166548375089424	0.2	11	KLHL7-AS1	lincRNA
ENST00000610202.2	-1.57350594673391	0.00171225943059644	0.2	5	RP11-299H21.1	lincRNA
ENST00000512210.4	-1.57237329090565	0.00186072037456269	0	2	RP11-133F8.2	lincRNA
ENST00000314957.3	-1.57102895358344	5.89857243056923e-19	1	6	CTD-2201E18.3	sense_overlapping
TCONS_00016120;TCONS_00016121;TCONS_00016666	-1.56919794978485	9.98085516189668e-16	1	7	de.novo	de.novo
ENST00000413074.1	-1.56896592490693	0.000262246476877188	0.7	4	TAF1A-AS1	antisense
ENST00000424242.1	-1.5681540867108	7.67649084374044e-07	0.5	10	AC090952.5	antisense
ENST00000600765.1	-1.56781632418376	8.39895502467521e-09	0.3	11	CTD-2616J11.14	lincRNA
ENST00000417605.1	-1.56723808721439	0.00113752609360165	0.4	5	RP4-613A2.1	antisense
ENST00000420918.3	-1.56533806146841	2.53083830519867e-08	0.2	5	AC016747.3	processed_transcript
TCONS_00003709;TCONS_00004804	-1.56519916854987	0.0352715979631192	0	9	de.novo	de.novo
ENST00000552663.1	-1.56024615537229	0.0523764424948533	0.2	11	RP3-473L9.4	lincRNA
TCONS_00013649	-1.55587103213485	0.00549200864003582	0.4	1	de.novo	de.novo
ENST00000593741.4;ENST00000627192.1;ENST00000628248.1;ENST00000626526.1;ENST00000593444.4;ENST00000627829.1;ENST00000631123.1;ENST00000630073.1;ENST00000629516.1;ENST00000625515.1;ENST00000630766.1;ENST00000629477.1;ENST00000627496.1;ENST00000596152.2;ENST00000600177.4;ENST00000626982.1;ENST00000625533.1;ENST00000630271.1;ENST00000596139.2;ENST00000627668.1;ENST00000630609.1;ENST00000629405.1;ENS…	-1.55253142013359	1.07352316603695e-10	0	5	SATB1-AS1	processed_transcript
TCONS_00018738;TCONS_00018208;TCONS_00018739	-1.55090585258325	0.0914468058829287	0	2	de.novo	de.novo
ENST00000500634.2	-1.54908457537119	3.59783202198044e-37	1	4	RP11-727A23.5	processed_transcript
ENST00000421703.4	-1.54133254597525	6.03678696268007e-05	0.5	5	SMG7-AS1	processed_transcript
ENST00000503349.1	-1.54057027785735	0.00867228313563021	0	11	RP11-72L22.1	lincRNA
ENST00000425104.1	-1.53752975166727	4.68202793151736e-19	0.3	5	RP5-827C21.2	antisense
ENST00000546835.1	-1.53627107450775	0.0201891709530912	0	9	RP11-497G19.1	lincRNA
ENST00000523030.1	-1.53588441721319	0.0102142677221139	1	4	RP11-6D1.3	antisense
ENST00000499713.5;ENST00000510971.4	-1.53255463330646	2.15873293610118e-24	0.4	5	SEC24B-AS1	antisense
ENST00000494231.1	-1.53209517877593	0.0076361196086469	0	11	LINC00636	lincRNA
TCONS_00028986	-1.52981414194172	0.0634196823128032	0.6	4	de.novo	de.novo
ENST00000423274.2	-1.52850900200252	3.85936602479533e-35	1	7	BRWD1-AS1	antisense
ENST00000512715.1	-1.52426404200009	0.0188393601645052	0	2	RP11-364L4.3	lincRNA
ENST00000448136.4	-1.52260802727375	4.16924083497156e-105	0.3	5	SNHG16	processed_transcript
ENST00000457707.1;ENST00000608601.1	-1.52043655262492	0.0207040347344589	0	11	RP5-971N18.3	antisense
TCONS_00006041	-1.51345071567691	0.000482935309723637	0	12	de.novo	de.novo
TCONS_00016498	-1.51249530019545	1.97642110482295e-12	0.6	5	de.novo	de.novo
ENST00000631321.1	-1.51080244423628	0.00278589764934856	0	8	LINC00540	lincRNA
TCONS_00010348	-1.50027379772885	0.00950011094654	1	13	de.novo	de.novo
ENST00000582650.4	-1.49892838926919	0.0101364906754388	0.2	2	RP11-449D8.5	lincRNA
ENST00000440009.1	-1.4926276581574	0.00136393008433413	0.6	5	RP11-276E15.4	antisense
ENST00000617956.1	-1.48790705438573	0.00774080362198828	0	14	RP11-97N19.3	lincRNA
ENST00000315707.3	-1.48006363805039	1.81604812935e-18	1	6	LINC00324	lincRNA
ENST00000607275.4;ENST00000456616.1	-1.476908870783	3.36199582663622e-08	0.2	14	ELOVL2-AS1	antisense
ENST00000380711.3	-1.47664482411524	0.0070012703601452	1	4	CHKB-AS1	antisense
ENST00000496693.1	-1.47627332959939	0.00497646730826167	0	1	LINC01322	lincRNA
ENST00000444375.1	-1.47228634080473	1.2892968796237e-06	1	13	ENTPD1-AS1	antisense
ENST00000573220.1	-1.47195323032852	3.06254615938242e-09	1	6	RP11-95P2.3	lincRNA
TCONS_00011672;TCONS_00011673;TCONS_00011674;TCONS_00012412	-1.46767932382815	0.0966489281626779	1	7	de.novo	de.novo
TCONS_00008469	-1.46711616125442	0.0967597500203494	0	2	de.novo	de.novo
ENST00000460965.1;ENST00000463223.1	-1.46354641623621	6.86688563294578e-06	0.2	11	C9orf147	antisense
TCONS_00004327;TCONS_00005195;TCONS_00005196	-1.46222863358915	1.04566067347479e-08	0.5	5	de.novo	de.novo
ENST00000551040.4	-1.46182570593531	0.0814094565705985	0	2	RP11-562L8.1	processed_transcript
ENST00000522627.1	-1.45979920190171	0.0828180574710773	0	8	AC011343.1	lincRNA
TCONS_l2_00021172	-1.45964309758901	0.0669339243176483	0.6	4	de.novo	de.novo
TCONS_00010176	-1.45885734916567	8.40877423334511e-07	1	15	de.novo	de.novo
ENST00000520513.1;ENST00000520096.4;ENST00000517785.1;ENST00000517796.1	-1.45873941084481	0.000187818954756242	0	9	LINC00535,RP11-388K12.1	antisense,lincRNA
ENST00000455896.1	-1.45825410237727	0.0688278019850286	0.6	10	AC009955.8	antisense
ENST00000442526.2	-1.45740823695345	0.00221127005625267	1	13	RP11-517P14.2	lincRNA
ENST00000444436.1	-1.45550404942644	0.0703213517106909	0	2	RP5-1031J8.1	lincRNA
ENST00000533459.1	-1.45508616585816	0.0565988702055205	0	2	RP11-563P16.1	lincRNA
ENST00000513332.4	-1.45153301401153	0.0482631754212344	0	2	RP11-775H9.2	lincRNA
TCONS_00015444;TCONS_00015028;TCONS_00015445	-1.45024487292557	0.000404779296048863	1	7	de.novo	de.novo
ENST00000431501.4	-1.44932895079439	0.0617686850517352	1	10	AC005008.2	lincRNA
ENST00000457719.1	-1.44898359628294	0.0937198698605058	0	2	RP11-418J17.3	lincRNA
TCONS_l2_00025081	-1.44841619545523	0.0398675179431787	0.3	1	de.novo	de.novo
ENST00000602476.1	-1.44599886774622	4.80940686780441e-07	0.4	12	RP11-297D21.4	antisense
ENST00000513211.1	-1.44269919948667	3.5179420851408e-36	0	5	RP11-734I18.1	lincRNA
ENST00000537269.1	-1.44003534356342	2.27135386273249e-17	1	13	U47924.27	lincRNA
ENST00000423629.1;ENST00000446691.6;ENST00000594461.2	-1.4399137279525	0.0824439507773509	0	2	LINC00347,LINC00381,RP11-285E18.2	lincRNA
ENST00000605200.1	-1.43797648467321	0.019673046575247	1	4	CTD-2012J19.3	lincRNA
ENST00000526206.1	-1.43667664439378	8.69909497857833e-40	1	13	CTD-2005H7.1	lincRNA
ENST00000397764.6	-1.43506390061625	1.33418843223052e-09	0	11	LINC00998	lincRNA
ENST00000551588.4;ENST00000551227.1	-1.4327746550481	0.0143719155406094	0	2	CTD-2384A14.1,RP11-148E17.1	lincRNA
ENST00000432823.2	-1.42788651943128	0.016746021295296	0.4	9	RP1-80N2.2	lincRNA
TCONS_00019383;TCONS_00019384	-1.42547008767265	0.00148619815629197	0.2	9	de.novo	de.novo
ENST00000617436.1	-1.42436294106745	0.000150901266331125	0.7	6	UNQ6494	lincRNA
ENST00000448113.1;ENST00000424819.1	-1.42294453522204	0.00886876291176483	1	7	AC124944.3	antisense
ENST00000482003.1	-1.42242441774352	0.00707829386189852	0	12	RP11-47P18.1	lincRNA
ENST00000608135.1	-1.42119341153811	9.09392171705969e-05	1	13	RP11-778D9.12	antisense
ENST00000432484.5	-1.41453972492048	0.00382340720116441	0	2	RP11-554D15.3	lincRNA
ENST00000511194.4	-1.39717914141906	0.061362024562101	0	2	RP11-166A12.1	lincRNA
TCONS_00012298;TCONS_00012299;TCONS_00011574	-1.3931098480026	1.40834184171066e-06	0	1	de.novo	de.novo
ENST00000522044.1	-1.39088600902039	0.090703649946332	0	8	RP11-941H19.3	lincRNA
ENST00000452284.1	-1.39000557016781	5.97589112325168e-11	0.6	6	THAP7-AS1	antisense
ENST00000629462.1	-1.38922034454561	0.0026697778813747	0.6	10	RP11-384K6.8	lincRNA
ENST00000421685.2	-1.38478658605211	2.04366956319309e-09	0.3	5	ZNF674-AS1	lincRNA
ENST00000588275.2	-1.38367637843351	0.0486820172979411	0	11	CTC-548K16.1	lincRNA
TCONS_00008033	-1.36840914764654	0.00356492388949064	0	12	de.novo	de.novo
ENST00000592622.1;ENST00000607136.1	-1.36665983298904	5.47682405191319e-17	0.3	5	RP11-666A8.8	antisense
ENST00000472596.1	-1.36595839348008	1.78924424152349e-07	0	11	RP11-496B10.3	lincRNA
TCONS_00004031	-1.36113111650445	0.000118125853833896	0.2	12	de.novo	de.novo
ENST00000417084.1	-1.35657480580381	0.0369734327973388	0	1	RP11-6J21.2	lincRNA
ENST00000520426.1	-1.35628745353767	0.0370111793870543	0	11	RP11-388G22.1	lincRNA
ENST00000433071.2	-1.35527292597822	1.76181562565515e-06	0.3	11	AP000251.3	antisense
ENST00000513875.4	-1.35086296016772	0.0338389848593185	0	2	RP11-422J15.1	lincRNA
ENST00000417845.1	-1.35070502227641	0.0521469633330453	0.5	5	NEBL-AS1	antisense
ENST00000485384.1	-1.34991988768049	0.0311293780677272	0	11	RP11-457K10.1	lincRNA
ENST00000467458.2	-1.34950790686505	0.049251811850209	0.3	3	PRKAG2-AS1	antisense
ENST00000615483.3;ENST00000618162.1	-1.34942558277503	0.0532302378970425	1	13	RP11-476H16.1	antisense
TCONS_00004641	-1.34735173941713	0.0622687796045828	1	15	de.novo	de.novo
ENST00000430429.1	-1.34580209799429	0.00440511499443582	1	6	AC098828.2	lincRNA
TCONS_00000890	-1.34383674742115	0.0658894032188242	0.2	11	de.novo	de.novo
ENST00000458479.1	-1.3435491155906	8.54449046569558e-06	0.8	4	PAXBP1-AS1	antisense
ENST00000426204.1	-1.3415225575066	0.00763025329649327	0	2	RP11-202G18.1	lincRNA
ENST00000471357.1	-1.33955506330991	1.95551900659178e-05	0.3	14	LINC00880	lincRNA
ENST00000447311.1	-1.33718459062017	0.0893969030713469	0.2	2	RP11-440G9.1	lincRNA
TCONS_00015945	-1.33574367258266	0.090703649946332	0	12	de.novo	de.novo
ENST00000487580.1;ENST00000483289.2;ENST00000600502.1;ENST00000469301.1	-1.33493724083567	0.0632082863018018	0.4	11	RP11-379K17.4	antisense
ENST00000572349.1	-1.33044880687501	0.00274634146280754	0.3	5	RP11-63A1.1	lincRNA
ENST00000501830.2	-1.32941685976457	1.84943032193203e-07	0.2	5	RP11-932O9.7	antisense
ENST00000416510.1	-1.32853608450917	0.00378832193626783	0	2	RP11-400N13.1	lincRNA
ENST00000423318.1	-1.32664615510446	0.000224734211686265	0	14	AC090505.6	lincRNA
ENST00000447433.4	-1.32535393786421	0.00442333636867145	1	6	AC062028.1	lincRNA
ENST00000525097.1	-1.32400378341351	0.0284519607696122	0	2	RP11-460B17.3	lincRNA
ENST00000446187.1	-1.32153961311693	0.00622587081050944	0	2	RP5-945F2.3	lincRNA
ENST00000521696.1	-1.31594347530092	6.20292822663402e-61	1	4	RP11-410L14.2	lincRNA
ENST00000523205.1	-1.31591501916944	0.00916212279218839	0.9	10	CTB-32H22.1	lincRNA
TCONS_00017420	-1.31456393332219	7.78526625521601e-05	1	4	de.novo	de.novo
ENST00000518973.1	-1.3139000511356	0.0104748414994659	0	2	RP11-238K6.1	lincRNA
ENST00000537921.1	-1.31128367283187	0.00334832259094003	1	6	RP5-940J5.3	antisense
ENST00000500502.4	-1.3106447905595	5.297566123271e-05	0	2	RP11-179A16.1	lincRNA
ENST00000513379.1	-1.30878439571415	0.0466132432791765	0	3	RP11-60A8.1	lincRNA
ENST00000442440.1	-1.30197209483012	0.0190958011332035	0.9	4	LINC01431	lincRNA
ENST00000556708.1	-1.29443703475504	1.73398107918015e-05	0	12	RP11-164C12.2	lincRNA
ENST00000523011.1	-1.29356198550066	1.565831601331e-15	0.7	13	RP11-267M23.4	lincRNA
ENST00000449990.1	-1.29188536047972	0.00459990162314422	0	9	LINC01501	lincRNA
ENST00000508601.1;ENST00000507424.1	-1.28889358154688	0.0829169598579257	0.2	8	RP11-586D19.1,RP11-586D19.2	lincRNA
ENST00000380970.2	-1.2883038609681	5.35889695649297e-19	0	12	LINC01446	lincRNA
ENST00000606714.4	-1.28678168442393	9.18048593882165e-09	1	13	TRAM2-AS1	lincRNA
TCONS_00010589	-1.28581918691705	0.000266643623542088	1	4	de.novo	de.novo
ENST00000416190.4	-1.28551206888384	0.0866027696381217	0	2	LINC01440	lincRNA
ENST00000376445.3	-1.27965951016794	0.041801063854363	0	5	RP13-401N8.1	antisense
ENST00000630125.1;ENST00000628475.1	-1.27439863549594	0.0484190866894182	0	2	FLG-AS1	antisense
ENST00000619812.1;ENST00000558449.1;ENST00000558885.1	-1.27292156361469	0.000596772235948838	0.3	14	RP11-327J17.1,RP11-327J17.2,RP11-759A24.3	lincRNA
ENST00000447430.1	-1.26715501835778	9.88487830953033e-09	0	14	AC016831.7	lincRNA
ENST00000546865.4	-1.26675296671484	0.0574656184861987	0	2	RP11-171L9.1	lincRNA
ENST00000546198.4	-1.26619172838814	0.0600534437347914	0.3	14	RP11-230G5.2	lincRNA
ENST00000559783.2	-1.26190267326574	0.000164882939563149	0	2	RP11-507B12.2	lincRNA
TCONS_00011779	-1.25895594273263	2.45603821586412e-07	1	6	de.novo	de.novo
ENST00000569074.1	-1.25677368924969	0.0708048741069032	0	2	CASC17	lincRNA
ENST00000538905.1	-1.25602775474742	0.0176403129935279	0	1	RP11-444D3.1	lincRNA
ENST00000501718.2	-1.25449428700169	0.000128494703177006	1	7	RP11-700H6.1	lincRNA
TCONS_00026215	-1.25411642356951	0.000896177642847435	0.5	5	de.novo	de.novo
ENST00000443508.5;ENST00000580278.4;ENST00000577968.1;ENST00000580056.4;ENST00000582583.3;ENST00000433763.5;ENST00000423473.5;ENST00000437829.4;ENST00000579168.5;ENST00000584433.2;ENST00000581673.1	-1.25348027447112	0.0372638130968777	0	8	CCDC144NL-AS1,RP11-381P6.1	antisense
ENST00000615240.1	-1.2529108357214	0.076428703742861	1	6	RP11-407B7.3	lincRNA
ENST00000423600.1	-1.24777780106248	0.0225603018222284	0.2	11	AC069513.4	lincRNA
CUFF.204589.1	-1.24724153285276	4.24781740424263e-06	0	11	de.novo	de.novo
TCONS_00008508;TCONS_00008509	-1.24711003216864	0.0843785245261709	1	13	de.novo	de.novo
ENST00000421275.1	-1.24664661699647	0.000827071033422959	1	4	CELSR3-AS1	antisense
ENST00000423539.2	-1.24657265123474	0.0836441278983144	0	12	AC012368.1	lincRNA
ENST00000433337.1;ENST00000412996.1	-1.24500574320923	0.0245218237963987	0	1	AC004870.3,AC004901.1	lincRNA
ENST00000520820.1	-1.24492206110938	4.48941956245623e-24	0.5	5	KB-431C1.4	antisense
ENST00000433572.2	-1.24332577034775	0.089309304973678	0	11	RP11-542K23.7	antisense
ENST00000533736.4	-1.24297140861219	6.25518758262378e-07	1	13	RP11-539G18.3	lincRNA
ENST00000437492.4	-1.24292241177524	7.38623380059553e-49	0	1	AL109763.2	lincRNA
ENST00000558797.1	-1.24286106862425	0.015111953365612	0	3	LINC01169	lincRNA
ENST00000449882.2;ENST00000455699.1	-1.24226348523975	6.41718901180823e-17	1	10	RP11-80H5.7,RP11-80H5.9	lincRNA
ENST00000422558.1	-1.2411951496848	0.0141813941019256	0	2	AC073218.1	lincRNA
ENST00000590744.1	-1.24028830526018	5.65268870610947e-30	0.9	15	CTD-2319I12.4	processed_transcript
ENST00000525365.1	-1.2373423837177	0.0285101465822682	0	11	RP11-23F23.2	lincRNA
ENST00000534909.2	-1.23706218526215	0.0980332082392243	0	2	OTX2-AS1	lincRNA
ENST00000452465.1	-1.23604063045682	0.000191105879822968	1	4	RP11-98G7.1	lincRNA
ENST00000235290.6;ENST00000433070.5;ENST00000443587.4;ENST00000421758.4	-1.23516180580821	0	1	13	DLEU2	antisense
TCONS_00021787	-1.23370398838821	0.0565805288712673	0	2	de.novo	de.novo
ENST00000450742.4;ENST00000450106.1	-1.23260505597929	4.3219660172878e-06	0.6	4	RP11-297A16.2	antisense
ENST00000474798.1;ENST00000473756.1	-1.23202396437425	3.52044483082789e-05	0	11	CTD-2021J15.1,LINC00973	antisense,lincRNA
ENST00000607309.1;ENST00000436290.2	-1.23173131480616	0.0043543737344078	0	2	MIR4500HG,RP11-342C20.2	lincRNA
ENST00000559211.1;ENST00000558153.1	-1.2308342911768	0.00179673974796709	0	14	CTD-2034I4.1,CTD-2034I4.2	lincRNA
ENST00000511453.4	-1.23036276284672	0.0359353530059466	0	2	RP11-412P11.1	lincRNA
ENST00000422145.6	-1.22392271188966	0.0389985223269718	0	2	LINC01378	lincRNA
ENST00000590750.1	-1.21912596681489	0.0726715010816082	0.2	11	CTD-2162K18.4	lincRNA
TCONS_00006739	-1.21692861097792	0.0270433782381204	1	7	de.novo	de.novo
ENST00000435411.4	-1.21544218129464	0.000211682327248943	0	2	AC104820.2	lincRNA
ENST00000567777.1	-1.21493479403636	0.00568523168232617	0	2	CTD-2336H13.2	lincRNA
ENST00000609293.1	-1.21435586911372	0.01760788585697	1	6	RP11-115H18.1	lincRNA
ENST00000553754.1	-1.21430909445718	2.34216357691239e-06	0	9	CTD-2509G16.5	lincRNA
TCONS_00003905	-1.21371428484384	0.0484135938958675	0.5	5	de.novo	de.novo
ENST00000511219.1	-1.21233870431755	1.28908110565632e-09	0	9	RP11-269F21.3	lincRNA
ENST00000568183.1	-1.20916899806249	1.82525814829275e-07	1	4	RP11-1348G14.5	antisense
ENST00000562536.1	-1.20577730143718	7.29661730988045e-13	0.2	5	RP11-169E6.1	antisense
CUFF.167600.1	-1.19911887433369	3.32260885961339e-06	1	10	de.novo	de.novo
ENST00000545177.4	-1.19734710959536	0.00766032136735323	0	3	SERPINB9P1	lincRNA
ENST00000559394.1	-1.19416773011728	0.00149211626950786	0	11	RP11-315L6.1	lincRNA
ENST00000512519.1	-1.19289873298561	1.10443022277363e-09	0.2	14	OSMR-AS1	lincRNA
ENST00000517411.1;ENST00000518073.1;ENST00000521207.1;ENST00000524335.1	-1.19123381012987	4.52431248336289e-08	0.6	6	RP13-582O9.5	antisense
TCONS_00014161;TCONS_00013496	-1.18915239365178	0.0013024079158059	0.4	5	de.novo	de.novo
ENST00000592263.1;ENST00000589512.1	-1.18759379055511	0.0205849216984867	0	2	CTD-2189E23.1,CTD-2189E23.2	lincRNA
ENST00000434957.1	-1.18733891588517	0.0462635150850817	0.4	12	RP11-573D15.3	antisense
ENST00000592431.1	-1.18688994738403	0.0176238114892456	1	4	CTD-2538C1.2	lincRNA
ENST00000440801.4;ENST00000425010.1;ENST00000456126.1	-1.18512760178619	0.0732954905609736	0.4	5	AL157902.3	antisense
ENST00000433639.1	-1.18386264328522	0.000629958621225724	0	2	AC069277.2	lincRNA
ENST00000559954.1	-1.18368409120948	0.0765090249422957	1	10	RP11-762H8.3	antisense
ENST00000452199.1	-1.17861628743967	0.00464001962503154	0	8	RP11-382E9.1	lincRNA
ENST00000445681.1	-1.17511559435166	0.00367669248735047	0.2	5	GS1-124K5.4	lincRNA
ENST00000501520.1	-1.17446701336522	1.58765752557812e-08	0.3	3	RP11-57A19.2	lincRNA
ENST00000452996.1	-1.16796656663675	0.000261064997605197	1	4	RP11-495P10.3	lincRNA
ENST00000607823.4	-1.16571603983358	0.00421715704861671	0	2	RP11-436D23.1	lincRNA
ENST00000454981.4	-1.16534434726782	1.36076520907708e-16	0	12	RP1-90L14.1	lincRNA
ENST00000451607.4	-1.16473609340969	0	1	13	GAS5	processed_transcript
ENST00000582435.1	-1.16266151025673	0.000983487638337812	1	4	PPP4R1-AS1	lincRNA
ENST00000482142.4	-1.16132382072359	0.00551047234144057	0	2	RP11-384F7.1	lincRNA
ENST00000420193.1	-1.16045797468904	2.56646821284512e-11	1	6	PRKG1-AS1	antisense
ENST00000466734.4	-1.15506794694978	6.50850222147247e-07	0.8	10	LINC00883	lincRNA
ENST00000581816.1	-1.15424457197608	4.81123604739927e-34	0	5	MIR17HG	processed_transcript
ENST00000511182.1	-1.14690957259152	0.0852742449711077	0.2	12	CTD-2139B15.5	lincRNA
ENST00000608465.4	-1.14518307771433	5.20569351998649e-23	1	13	RP11-299J3.8	antisense
ENST00000392385.2	-1.1446954426019	0.0637417056032355	0	2	RP11-306O13.1	lincRNA
ENST00000414141.1	-1.13695792458498	0.0935834526646991	1	13	AC016700.5	lincRNA
ENST00000439870.1;ENST00000417692.1	-1.13507401157619	0.0130139662961336	0.2	5	AC079807.2	antisense
ENST00000317008.4	-1.13492790564235	1.58765713187648e-08	0.3	11	RP11-567M16.3	lincRNA
STRG.61341.1;CUFF.184477.1	-1.13468387050728	0.000132561166429452	0	5	de.novo	de.novo
ENST00000506222.5	-1.13184252965754	4.77033508435931e-06	0.3	5	LINC01016	lincRNA
ENST00000503993.1	-1.12735606814516	9.27733123912147e-15	0	11	RP11-742B18.1	antisense
ENST00000507870.1	-1.12173076174261	0.0460298698301535	0	11	LINC01098	lincRNA
ENST00000490357.1	-1.1205306041073	0.0282781853688958	0	2	RP11-10O22.1	lincRNA
CUFF.144077.1	-1.11846946516564	5.85400937682815e-248	0	1	de.novo	de.novo
ENST00000620300.3;ENST00000616251.1	-1.11711094309805	8.66764806509349e-18	0.6	4	RP11-74J13.8	antisense
ENST00000578787.1	-1.1132417085008	0.0158903785813514	1	13	RP11-838N2.5	lincRNA
ENST00000452716.4	-1.11302650543436	0.030714176704709	0	2	AC023115.2	lincRNA
ENST00000586231.1	-1.10135911140314	0.000136821743550111	1	15	LINC00910	lincRNA
ENST00000318186.5;ENST00000451762.3	-1.10078468956548	1.02784505785404e-13	0.3	5	WDFY3-AS2	processed_transcript
ENST00000422542.3	-1.09717956472962	3.15389777263932e-06	0.4	12	AC005682.5	processed_transcript
ENST00000584204.1	-1.09661705356298	0.064991022083999	0	2	RP11-172F10.1	lincRNA
TCONS_00009639	-1.09633058065642	1.60702266732448e-21	0.5	5	de.novo	de.novo
ENST00000618397.1	-1.09419763966499	3.73967182612731e-07	0.2	11	RP11-504P24.9	lincRNA
ENST00000514473.2;ENST00000541008.4;ENST00000535351.1;ENST00000556777.1	-1.09368314848224	0.0333040924526972	0	2	AE000661.37	processed_transcript
ENST00000490314.1	-1.09109719959532	0.0187330747999019	0.8	4	AC073934.6	antisense
ENST00000411575.4	-1.09032608629948	0.00901099408337989	0	2	LINC01492	lincRNA
TCONS_00001011	-1.09004293027212	0.020292365972562	1	13	de.novo	de.novo
ENST00000432481.2	-1.08938766250681	1.42794763491179e-24	0	5	AC009410.1	lincRNA
ENST00000430188.1	-1.08819962859791	0.0803186985975235	0	5	RP11-38L15.3	antisense
ENST00000468762.2	-1.08701843210988	0.0295478362099641	0	2	RP5-964N17.1	lincRNA
ENST00000437648.1	-1.08458322046431	3.57108192431332e-83	1	6	RP11-146I2.1	lincRNA
ENST00000548344.1	-1.08236647942622	0.0227948503918443	0	2	RP11-690J15.1	lincRNA
ENST00000607643.1;ENST00000546767.4	-1.0804413101916	1.22764270373741e-10	1	6	RP11-983P16.4	antisense
STRG.7001.1	-1.07975469310969	3.74794131319401e-09	1	10	de.novo	de.novo
ENST00000506629.1	-1.07879676873196	0.0535892680660785	0.7	15	RP11-310P5.1	antisense
ENST00000447858.1;ENST00000606992.1	-1.0723974118034	0.0440307735007499	0	8	LY86-AS1	antisense
CUFF.144080.1	-1.07202123857271	5.0120891028697e-91	0	12	de.novo	de.novo
ENST00000591646.1	-1.07154422572986	0.000354298284944446	0.7	10	CTB-129P6.11	lincRNA
TCONS_00001990	-1.07108086293675	0.000215641083526746	0	12	de.novo	de.novo
ENST00000509363.1	-1.07035178783333	0.0819839222489541	0	2	RP11-1101H11.1	antisense
ENST00000515205.1	-1.06753699583587	0.000176651367869112	1	6	RP11-539L10.3	lincRNA
ENST00000588765.3;ENST00000585797.3;ENST00000587536.4;ENST00000591056.1	-1.0661773340654	2.4744861294984e-11	0.3	5	ZNF561-AS1	processed_transcript
ENST00000416221.4;ENST00000450783.4;ENST00000425412.1	-1.06198587813433	0.0493253373796087	1	13	RP11-295G20.2	antisense
ENST00000602934.1	-1.05553721211958	0.0315260125627386	0	9	RP1-60O19.1	lincRNA
ENST00000563715.1	-1.05431304225843	2.78699220807479e-06	0.2	11	RP3-388M5.9	antisense
ENST00000416182.1	-1.0541708665274	9.2786053035845e-05	0	1	AF241725.6	lincRNA
TCONS_00017345	-1.05402448547609	0.00103695530644785	0.3	12	de.novo	de.novo
ENST00000555975.1	-1.04821642229804	0.000253951728674013	0.2	5	CTD-3035D6.2	lincRNA
ENST00000432938.1;ENST00000432246.1	-1.04588390739169	0.00032399599635513	0.2	14	TNKS2-AS1	antisense
ENST00000507251.1	-1.04573898784409	9.65706265584836e-15	0.2	5	CTD-2203K17.1	antisense
ENST00000439050.1	-1.04410016820686	1.18707326916575e-14	0	11	AC009299.3	lincRNA
ENST00000424926.2	-1.04343829474424	0.0105677190490692	0	9	LINC00351	lincRNA
ENST00000561567.1	-1.04320437218703	2.13592894876064e-20	0.6	7	RP4-536B24.3	lincRNA
ENST00000412171.2;ENST00000416209.2	-1.0395597646984	0.0759985220774397	0.2	11	PRKAR2A-AS1	antisense
TCONS_l2_00024658	-1.03637796247312	0.0185913952212576	0.3	11	de.novo	de.novo
ENST00000608183.1	-1.0354622343207	0.0319468520284337	0.2	9	LINC01344	lincRNA
ENST00000611275.3	-1.03524196188733	1.33471424397117e-06	1	4	RP11-458D21.1	lincRNA
ENST00000519500.1	-1.03315613423759	0.0247626348534425	1	10	NCRNA00250	lincRNA
ENST00000576762.1	-1.03146314702181	0.01312987491337	0.8	4	AJ003147.8	lincRNA
ENST00000462565.1	-1.03040094464085	1.87493932219423e-11	0.3	5	AC093627.9	lincRNA
ENST00000438915.1;ENST00000419618.2	-1.02960013671732	0.0380688537657402	1	15	LINC00620	antisense
ENST00000503185.4	-1.01142129506259	2.47359930923611e-08	1	4	RP11-440L14.1	antisense
CUFF.158016.1	-1.01059079123083	1.69799147153386e-06	0	5	de.novo	de.novo
ENST00000499418.2	-1.00927993863668	1.02514556824758e-28	1	6	RNF139-AS1	lincRNA
ENST00000578788.1	-1.00784468987481	0.0243255801425604	0	12	CTB-41I6.2	lincRNA
ENST00000538559.5	-1.00629577375394	1.32156824025354e-12	0	1	RMST	processed_transcript
ENST00000508572.1;ENST00000513540.1	-1.00182523652507	0.00805805260512052	0	2	RP11-19C24.1,RP11-25H12.1	lincRNA
ENST00000366109.2	-1.00148311715318	0.0632082863018018	0	11	RP11-498P14.5	lincRNA
TCONS_00007239	-1.00090166072679	0.044276986774956	0.4	12	de.novo	de.novo
ENST00000414676.4	-1.00034091463295	0.00534156306014137	1	13	NRSN2-AS1	antisense
CUFF.148798.1,STRG.49360.1	-0.999408451939188	7.04650122334296e-09	0.6	10	de.novo	de.novo
ENST00000453289.1	-0.998413106359194	1.20349305763529e-09	1	13	AC074117.10	antisense
ENST00000427290.1	-0.997868244190563	0.0890539874410804	0	2	RP5-965F6.2	lincRNA
STRG.49017.1	-0.993099966855993	5.42769949758141e-23	0.7	7	de.novo	de.novo
ENST00000433702.5;ENST00000598568.4;ENST00000615433.1;ENST00000619529.1	-0.992797533366754	0.048705122001687	1	15	LINC00854	processed_transcript
ENST00000499765.1	-0.98913745398464	0.000148770067591117	1	4	RP11-685M7.3	antisense
ENST00000426475.1	-0.98709758274152	0.00305907940566672	0.2	11	AC007405.6	lincRNA
ENST00000577004.1	-0.98373360125396	0.0189703675778666	0	11	LINC00621	lincRNA
TCONS_00020373	-0.980350559126264	0.0632082863018018	0	12	de.novo	de.novo
ENST00000579097.1	-0.973168837292315	0.0139763170372829	0	1	RP11-161I6.2	lincRNA
ENST00000508072.1	-0.965962963704188	0.0143719155406094	0.2	11	RP11-425A23.1	antisense
ENST00000500276.5;ENST00000546134.4;ENST00000500102.5	-0.962980035290579	1.02082543491432e-09	0	11	RASSF8-AS1	antisense
ENST00000506486.4;ENST00000504820.1;ENST00000510128.1	-0.95846136391082	0.000204430431156465	0.4	5	CTB-161M19.4	antisense
ENST00000517508.4;ENST00000523648.4;ENST00000524297.4;ENST00000519570.4;ENST00000523704.4;ENST00000522686.4;ENST00000522303.4;ENST00000486913.3;ENST00000519329.1;ENST00000519327.4;ENST00000519901.1;ENST00000519904.1;ENST00000522762.1;ENST00000519750.1;ENST00000519267.1	-0.957012934757249	0.000471844168629191	0	5	CTC-340A15.2	antisense
CUFF.175907.3	-0.95139841262153	1.22784775885356e-07	0.7	4	de.novo	de.novo
ENST00000594069.2	-0.950481555485313	7.89535150050446e-05	0.3	12	AC073043.1	processed_transcript
ENST00000576943.1	-0.949617165337631	0.0759946854118349	1	4	ZNF205-AS1	antisense
ENST00000587826.1	-0.949070622320096	0.0851315916800533	1	10	AC005624.2	lincRNA
ENST00000344893.4	-0.943414682492478	7.10320362575826e-32	0.2	5	ZNF833P	lincRNA
ENST00000414554.5;ENST00000439321.1	-0.943362633693313	1.55203618915712e-05	1	13	NIFK-AS1	antisense
ENST00000454935.1	-0.943265305653327	9.30831862074134e-15	1	6	OLMALINC	lincRNA
ENST00000563962.4	-0.940936940501827	0.000688549250854736	1	6	LCMT1-AS1	lincRNA
ENST00000589740.1	-0.938893044292767	6.16926919075496e-43	1	15	CTD-2319I12.2	lincRNA
ENST00000499624.3;ENST00000561289.1;ENST00000499326.1;ENST00000558593.1	-0.937379579411333	5.7039428477671e-175	1	6	GABPB1-AS1	antisense
ENST00000512838.1	-0.929609394497332	0.0531568171091321	0	11	RP11-122F24.1	lincRNA
ENST00000434897.1;ENST00000428614.1;ENST00000422449.1;ENST00000421842.1	-0.928100438067534	7.50634353813376e-22	1	6	DNAJC27-AS1	antisense
ENST00000538094.1	-0.927456419759394	0.000618316662577274	0.4	5	LINC00612	processed_transcript
ENST00000316786.1	-0.926068178107234	1.81535279531412e-27	1	6	C9orf106	lincRNA
ENST00000520206.4	-0.922964986243386	0.0770802256165654	0.3	1	LINC00824	processed_transcript
ENST00000507248.1	-0.920040134404194	0.00455550958545474	0.7	4	RPL34-AS1	lincRNA
ENST00000555985.4	-0.91544484343318	0.0214946986884042	0	12	LINC00648	lincRNA
ENST00000513234.4	-0.910168954252025	1.10769658675989e-09	0	12	RP11-434D9.1	lincRNA
ENST00000413286.1	-0.909565565308623	0.0279471033839488	0.2	9	RP11-543F8.2	lincRNA
ENST00000517739.1	-0.907107362848529	0.020702366991466	0	9	RP11-369K17.1	lincRNA
ENST00000421598.1	-0.900254201522968	0.0388241631704409	0.3	11	BSN-AS2	lincRNA
ENST00000452212.1;ENST00000428036.4;ENST00000444501.1	-0.896967056562162	0.0321008498210432	0.9	7	AC097724.3	antisense
ENST00000445976.1	-0.896474647988065	0.000131725788521997	0	12	RP4-660H19.1	lincRNA
ENST00000397841.4	-0.894696336571635	1.23133853917513e-11	1	4	LINC01547	lincRNA
CUFF.115446.1	-0.893870553189132	1.33094908046985e-30	0.6	4	de.novo	de.novo
ENST00000556586.1	-0.89297490507026	2.8247662616536e-05	0.3	14	LINC00637	lincRNA
ENST00000626665.1	-0.884796997783464	0.0394605733535459	0	2	RP11-485F13.1	lincRNA
ENST00000507844.1	-0.88421774571304	0.0100578503270984	0	1	RP11-427M20.1	lincRNA
ENST00000425089.1	-0.878653612209964	3.81171349907502e-06	0	12	RP11-524H19.2	antisense
ENST00000500093.2	-0.877932289477402	0.00223760996283049	0	5	FLJ31104	antisense
ENST00000523118.4	-0.876817463734448	1.57104343631513e-09	0	2	FLJ39080	lincRNA
ENST00000582581.4	-0.874761248180788	0.0808053306109306	0	9	CTC-525D6.1	processed_transcript
ENST00000511993.4	-0.872293298790796	0.0889160306852293	0	11	RP11-526A4.1	lincRNA
ENST00000508847.1	-0.867971733115393	0.0406754778860495	0.3	3	RP11-610P16.1	lincRNA
ENST00000610876.3	-0.867769221328634	0.0454395191781304	1	4	THRB-AS1	processed_transcript
ENST00000514073.1	-0.865003426644318	8.67674598250205e-11	0	3	AC226119.5	processed_transcript
ENST00000554389.1	-0.863226538819847	1.82359503570176e-05	0.9	10	RP11-857B24.1	antisense
ENST00000421004.3	-0.856423256969202	0.000258490842943321	0.2	5	SCAMP1-AS1	lincRNA
ENST00000244820.2	-0.852821105320266	0.0291779021560475	0	8	AC105760.3	antisense
ENST00000555909.4;ENST00000555106.1	-0.852410984867069	0.0171375792620569	1	6	RP11-293M10.2	antisense
ENST00000366424.2	-0.849924681803861	0.000112608353632007	0.6	7	AC144450.2	lincRNA
ENST00000574842.1	-0.844743292797772	8.70276574831599e-15	1	13	RP11-85G18.6	lincRNA
ENST00000452343.1	-0.842370148964822	5.33687673743797e-05	0.5	5	LINC01185	lincRNA
ENST00000504050.4	-0.839724428154586	0.0816914295997859	0	11	RP11-125O18.1	lincRNA
ENST00000427379.2	-0.839691972677956	0.000249136591381025	0	11	LINC00866	lincRNA
ENST00000585867.2	-0.838587575918235	0.000592380784341094	0	8	RP11-420N3.2	lincRNA
ENST00000423793.1	-0.836649470041802	3.66568797858634e-11	0.5	3	RP11-432J22.2	antisense
STRG.23432.2,STRG.23432.3;STRG.23432.1	-0.833106009171679	4.63073285340711e-62	0	12	de.novo	de.novo
ENST00000449526.1	-0.83070229992203	0.00197360901249079	0.2	14	AC005042.5	lincRNA
ENST00000608609.1	-0.829880599786846	0.0465335887566772	0.7	10	RP11-353K11.1	lincRNA
ENST00000514290.1;ENST00000499715.2	-0.828236887033904	0.0794437501715045	0	2	RP11-380P13.1	antisense
ENST00000444102.1	-0.825984133548968	9.34186997063504e-32	0.7	15	RP1-167A14.2	antisense
ENST00000455304.5	-0.824655466327177	0.0618750676896333	0	2	LINC00466	lincRNA
ENST00000613161.3	-0.823599927284088	8.13769589073573e-13	1	6	CTD-2378E12.1	lincRNA
ENST00000440975.1	-0.820207866151817	1.17899283005938e-07	0.5	5	AC012487.2	antisense
ENST00000517910.1	-0.819510221960098	0.000358860143593272	1	6	KB-1732A1.1	lincRNA
TCONS_00011856	-0.816462680376154	0.0247881750199618	1	4	de.novo	de.novo
ENST00000503452.4;ENST00000514597.4;ENST00000505302.1;ENST00000508945.4;ENST00000508123.1;ENST00000505401.1;ENST00000505637.1	-0.812644065063793	4.26118270969387e-05	0.2	12	RP11-53O19.1	antisense
ENST00000437235.6	-0.809127424439275	2.40795692373078e-10	0.7	4	SEPT7-AS1	lincRNA
ENST00000355358.1;ENST00000458727.1	-0.805055990483208	8.32109589812458e-10	1	6	GATA3-AS1,RP11-379F12.3	lincRNA
TCONS_l2_00003122	-0.800249114644511	7.66055972214429e-08	0	12	de.novo	de.novo
ENST00000512559.4	-0.80012580075063	0.0951283927119703	0	2	C5orf17	lincRNA
ENST00000526453.1	-0.792836784806008	0.000662173358973516	1	4	RP11-110I1.12	lincRNA
ENST00000603264.1	-0.792302290046328	0.0141283659723613	0	12	RP11-731D1.4	lincRNA
ENST00000537655.1	-0.780560222976077	0.0131284095689578	0	12	RP11-847H18.3	lincRNA
CUFF.119673.2	-0.779925416992393	0.000183025135414689	0	12	de.novo	de.novo
ENST00000428940.2	-0.777475885047387	0.00705690864883416	0.3	11	RP11-77P6.2	antisense
CUFF.13275.2	-0.772779810096919	0.00228158978556365	0.5	3	de.novo	de.novo
ENST00000448241.1	-0.768711588557508	3.75627871495643e-06	1	7	AC023137.2	lincRNA
ENST00000440698.1;ENST00000435357.1	-0.768454212694331	0.00384322726194345	0	8	AC007682.1,AC087073.1	lincRNA
CUFF.162549.1,CUFF.162549.2	-0.765573158403027	0.00104005013403505	0.4	5	de.novo	de.novo
ENST00000454922.5	-0.764658179662837	5.14683355294288e-14	0.4	12	AC005154.6	processed_transcript
CUFF.189192.2	-0.763922969006253	1.72709879348916e-06	1	7	de.novo	de.novo
ENST00000538804.4	-0.761945411237473	1.32788929085936e-06	1	4	PXN-AS1	antisense
ENST00000553961.1;ENST00000553944.2	-0.757253570434293	0.0126966132517703	0.2	3	ACTN1-AS1	antisense
ENST00000420850.1	-0.754384787206863	1.90191714941639e-05	0.9	13	ENTPD3-AS1	antisense
ENST00000590478.1;ENST00000588697.1	-0.753794305351912	0.00917418657056812	0.4	5	RP11-799D4.4	antisense
ENST00000598131.1	-0.753053509490258	0.0705824618487286	0	2	CTC-513N18.6	lincRNA
ENST00000573042.1	-0.751684038497162	9.75402759148119e-10	1	4	LINC01569	lincRNA
CUFF.187316.1;STRG.62322.1	-0.748250412629587	1.87411127749844e-33	0	5	de.novo	de.novo
ENST00000524808.1	-0.746737730991099	0.0170530149425226	1	10	RP11-661A12.12	antisense
TCONS_00004830	-0.746694594518311	0.00572910575932353	0	12	de.novo	de.novo
ENST00000559821.2	-0.743455810303841	0.00020831430174081	0	9	RP11-321G12.1	lincRNA
ENST00000514769.1	-0.743058810320988	0.00497205147690668	0	1	RP11-138J23.1	lincRNA
ENST00000507434.1;ENST00000509252.1;ENST00000433265.3	-0.737568318390132	1.42598908036445e-05	0.2	5	TRIM52-AS1	processed_transcript
ENST00000342584.3;ENST00000510604.1;ENST00000502511.1	-0.735953028571275	0.0101565376700859	1	15	PP7080	antisense
ENST00000506121.3	-0.732942234766601	0.00184918562856721	0	9	LINC00589	lincRNA
ENST00000605270.4	-0.732798186096404	0.000550327640439139	1	4	RP11-326I11.4	lincRNA
ENST00000498005.1	-0.730176486248923	0.0155268236592538	1	13	LINC01213	lincRNA
ENST00000502766.2	-0.729732087109479	0.00125862525784692	0	3	RP11-26J3.1	lincRNA
ENST00000585258.1	-0.726544407294941	1.00125830326936e-07	0.6	6	RP11-162A12.2	lincRNA
TCONS_00028182	-0.724620097436162	1.46932423281e-08	1	7	de.novo	de.novo
TCONS_00001623	-0.723877505109891	0.0968036826483364	1	10	de.novo	de.novo
ENST00000380931.5	-0.723422731454862	0.0963887128259272	0	9	AF064858.6	lincRNA
ENST00000565782.1	-0.722501506895124	0.00315550770837876	0	5	CTD-2288F12.1	antisense
TCONS_l2_00011241;TCONS_l2_00011244;TCONS_l2_00011245	-0.720244627714275	1.00135939974817e-09	1	10	de.novo	de.novo
ENST00000433396.4	-0.71662537196634	0.0801207383460655	1	15	AC007392.3	lincRNA
TCONS_00004594;TCONS_00005339;TCONS_00004595	-0.712899880371336	0.0280401850502973	0	2	de.novo	de.novo
TCONS_00020499	-0.71114916328827	1.74718175442496e-11	0	12	de.novo	de.novo
TCONS_00010466;TCONS_00010467;TCONS_00010468	-0.710665996526878	0.00264791498414374	0.3	5	de.novo	de.novo
ENST00000537346.1	-0.700811711153762	0.0656258008615011	0.4	11	DENND5B-AS1	antisense
ENST00000423008.1;ENST00000422230.1;ENST00000413706.1	-0.700788901391664	0.000266643623542088	0.4	5	AC091729.9	antisense
TCONS_00028183	-0.692787027312579	0.00936766050574795	0.3	9	de.novo	de.novo
ENST00000416191.2	-0.689897170646558	0.000599930805066616	0.5	5	RP11-441O15.3	lincRNA
ENST00000517376.4	-0.688807384184062	0.0501586431625233	0.5	3	RP11-1C8.4	antisense
ENST00000423178.5;ENST00000430970.1	-0.686671176145534	0.000121024959233248	0.2	5	FLJ37035,RP11-383C5.5	lincRNA,sense_intronic
ENST00000555707.4;ENST00000556225.1;ENST00000556400.4;ENST00000557660.4;ENST00000553657.4;ENST00000557412.1;ENST00000555037.1;ENST00000554309.1	-0.685980102383154	7.78574927284705e-111	1	13	PSMA3-AS1	antisense
ENST00000612551.3;ENST00000609512.4;ENST00000608602.4;ENST00000590826.2;ENST00000631307.1;ENST00000609653.4;ENST00000585330.4;ENST00000608111.1;ENST00000609245.4;ENST00000608719.4;ENST00000444238.5;ENST00000608077.1;ENST00000631010.1;ENST00000596890.2;ENST00000626531.1;ENST00000625992.1;ENST00000628225.1;ENST00000629288.1;ENST00000585433.5;ENST00000630298.1;ENST00000598350.2;ENST00000629484.1;ENS…	-0.682437166275741	1.14175140170206e-05	1	4	LAMTOR5-AS1	processed_transcript
ENST00000429636.1	-0.676833022562563	0.0106044384502435	0	1	AC092684.1	lincRNA
ENST00000369605.7	-0.674957441672687	4.61677849086836e-20	1	4	SNHG5	processed_transcript
ENST00000606723.2	-0.673356773372309	0.089627750488933	0.9	13	U91328.19	lincRNA
ENST00000429386.1	-0.671670061571812	0.00891899956030965	1	4	RP11-505P4.7	antisense
ENST00000580045.1	-0.671499006929817	1.00658536130264e-06	0.3	5	RP11-580I16.2	antisense
ENST00000437601.2	-0.669209329063328	0.0562050368896772	1	7	LINC01132	lincRNA
STRG.23435.2	-0.6690917946341	1.81695747745412e-14	0	12	de.novo	de.novo
ENST00000601562.4	-0.668931239817939	0.0580775988373566	0.3	11	ZNF528-AS1	processed_transcript
ENST00000587128.1	-0.667947616886962	0.00195859964550836	0.4	11	RP11-15A1.3	lincRNA
TCONS_00001989	-0.659355386536889	0.0938077658200712	0	12	de.novo	de.novo
ENST00000418270.1	-0.656988183676109	2.81495928826022e-08	1	6	RP11-379F12.4	lincRNA
ENST00000425688.1	-0.656473323167453	0.00296505827349677	0.2	5	AC009495.2	lincRNA
ENST00000420672.1;ENST00000450044.1;ENST00000442036.1	-0.653962379885322	0.00962489848267152	0.7	4	AC009948.5	antisense
TCONS_l2_00020890	-0.651153786189935	0.0180185476885554	0	12	de.novo	de.novo
ENST00000503051.1	-0.646924871493701	0.0123549314953268	0.9	13	USP46-AS1	lincRNA
CUFF.54683.1	-0.644335695585246	8.30751100463892e-05	1	6	de.novo	de.novo
ENST00000625350.1	-0.641328385135367	0.0428987711417941	0.3	5	GLIDR	lincRNA
ENST00000558105.1	-0.639372866160502	0.0471899152300271	0.7	4	CRTC3-AS1	antisense
ENST00000433036.1	-0.634521321474103	0.00566138467391232	1	10	AC133528.2	antisense
STRG.23525.12;STRG.23525.9;CUFF.69936.2;STRG.23525.11,STRG.23525.3;STRG.23525.6;CUFF.69937.1	-0.633964768936492	1.83800623669483e-98	0	12	de.novo	de.novo
ENST00000548280.1	-0.629451995433819	8.40725967053663e-11	0	5	CTD-2591A6.2	lincRNA
ENST00000438994.1	-0.627755184952375	0.00489791538080449	0	11	RP11-13E5.2	lincRNA
ENST00000499178.2	-0.627136238097625	0.000230158264417625	0.5	5	RP11-696N14.1	antisense
TCONS_00028191;TCONS_00028193	-0.626400040227417	0.0811105372266392	0.2	8	de.novo	de.novo
ENST00000448463.1	-0.625820109706721	1.45736617450813e-29	0	3	AP001347.6	antisense
TCONS_00004033	-0.623969467050233	0.000585222703492909	0	1	de.novo	de.novo
ENST00000564670.1	-0.621073883102083	0.00347086512658341	0	2	RP11-1000B6.3	lincRNA
ENST00000623970.1;ENST00000496793.1	-0.610693688252134	9.84043381013114e-07	1	6	ARRDC1-AS1	antisense
ENST00000456602.4;ENST00000606584.4;ENST00000606049.1;ENST00000607864.1	-0.61065507256037	1.44631114351266e-05	0.3	11	RBM26-AS1	antisense
ENST00000475393.1;ENST00000463755.1	-0.609656486917538	8.11877623971023e-06	0.7	4	ERICH6-AS1	antisense
ENST00000445604.5	-0.607122747086197	0.0144786033643525	0.3	11	RP11-262H14.3	lincRNA
TCONS_00010320;TCONS_00010926;TCONS_00009277;TCONS_00010321	-0.605344650730978	0.0308424395295746	0	12	de.novo	de.novo
STRG.60918.1	-0.604451267187548	0.00268748931913478	0	12	de.novo	de.novo
ENST00000532599.4;ENST00000534349.1	-0.597407490352366	0.000685927614028875	0.6	13	TMEM9B-AS1	antisense
CUFF.51902.1	-0.594354651980933	0.0013024079158059	0	9	de.novo	de.novo
ENST00000581155.4	-0.590009163277846	0.000256308285680459	1	4	RP11-867G23.8	antisense
ENST00000533253.1	-0.589417633753898	0.00883377442125772	0	1	CTD-2523D13.2	antisense
TCONS_00003286	-0.589106080606674	0.0933387329161609	0.7	10	de.novo	de.novo
ENST00000571219.1	-0.585024686924892	0.0585173003971434	0.6	4	RP11-266L9.5	lincRNA
ENST00000501280.3;ENST00000522312.1	-0.583904813814466	8.00331917448502e-07	0.3	5	SAP30L-AS1	antisense
ENST00000558945.4;ENST00000500949.5;ENST00000561275.4;ENST00000560706.4;ENST00000561226.4;ENST00000557993.4	-0.581561420473059	1.39516417098528e-15	0.3	5	OIP5-AS1	processed_transcript
TCONS_00017386	-0.574415020450941	0.0679932154689169	0.9	4	de.novo	de.novo
ENST00000559590.1	-0.570754664910905	0.0951283927119703	0	8	RP11-507B12.1	lincRNA
ENST00000423924.1	-0.569994433454706	0.00651932977675425	0	3	RP11-535M15.1	lincRNA
CUFF.112380.2	-0.56637631316101	3.65157585181366e-06	1	15	de.novo	de.novo
ENST00000451298.1	-0.558513994925986	1.92848307123163e-10	0	14	RP11-248G5.8	processed_transcript
ENST00000439622.1	-0.558109817881715	0.0983501542154714	0	11	RP3-323P24.3	antisense
ENST00000570901.1;ENST00000573414.1	-0.557731412786723	0.000109998562552461	1	4	ZNF213-AS1	antisense
ENST00000425254.2	-0.554805137757814	0.0175147290639842	0.4	5	LINC01534	lincRNA
ENST00000426282.5	-0.551468394519795	1.71064581103199e-10	0.3	3	NUP50-AS1	lincRNA
ENST00000582008.4	-0.546924890159996	0.00223257556140444	0.5	11	LINC00667	lincRNA
ENST00000560439.1	-0.543230008210624	0.000141463130303065	0	14	RP11-648K4.2	lincRNA
ENST00000440088.4	-0.542543795052639	5.83923072443519e-08	0.5	14	APTR	lincRNA
ENST00000359941.8	-0.542209117221544	1.38339380938133e-12	0.2	5	TP53TG1	lincRNA
ENST00000499025.4	-0.539034371343876	3.98292647535739e-05	0.2	14	CTD-2001C12.1	lincRNA
CUFF.177717.2;STRG.59032.2	-0.537157975968359	2.9413644890723e-12	0	12	de.novo	de.novo
CUFF.199304.2	-0.529994264222094	3.09530911411604e-06	1	15	de.novo	de.novo
ENST00000422519.1	-0.528313808328195	0.0385765284735911	0.5	10	RP4-564F22.5	lincRNA
ENST00000587426.4	-0.527072318323476	0.000960157813842369	1	10	RP11-545I5.3	antisense
ENST00000606459.1	-0.524221957316111	0.0821091689516878	0	12	MIR4458HG	lincRNA
ENST00000621316.1	-0.523955180470577	0.0799826280965385	0.2	14	LINC00624	antisense
TCONS_00019670;TCONS_00019671	-0.518639878577388	0.000147728431926506	1	6	de.novo	de.novo
ENST00000508000.4	-0.514794450254615	2.6659692054967e-05	1	4	CTD-2015H6.3	antisense
ENST00000445300.1	-0.514621631727046	0.0300666393436346	1	6	RP11-431K24.1	lincRNA
TCONS_00004532;TCONS_00005292	-0.513787576706811	7.58225918137374e-06	0.5	13	de.novo	de.novo
ENST00000517816.1	-0.498932220689901	0.00589113147461705	0.2	11	RP11-10A14.4	lincRNA
ENST00000480284.1	-0.496052682682078	0.0367886461449479	1	15	MNX1-AS1	lincRNA
ENST00000418557.1	-0.493119984088451	0.00760984986402507	1	7	RP11-443B7.1	lincRNA
TCONS_00004271	-0.493100870958027	0.00293242123911895	0.5	13	de.novo	de.novo
ENST00000584679.1	-0.491522239622737	0.0352696582875895	1	4	RP11-806L2.5	sense_intronic
ENST00000542763.2	-0.489809674661685	0.045089871561559	1	7	RP11-417L19.2	lincRNA
ENST00000585816.1	-0.488562107273891	0.000614432506562372	0	11	CTC-260E6.6	antisense
ENST00000553510.1	-0.479270702238658	0.00170237777450491	0.2	14	RP11-293M10.1	lincRNA
ENST00000423222.4	-0.477249944106898	6.30520130606067e-07	0	5	LINC00467	lincRNA
CUFF.152173.3	-0.474872329870097	1.81043695327533e-08	0	12	de.novo	de.novo
ENST00000499217.5;ENST00000567286.4;ENST00000564621.1;ENST00000568853.1	-0.473493105177373	0.000404779296048863	0.4	5	UBL7-AS1	antisense
ENST00000454115.5	-0.47343467339307	0.00615799794288125	0.6	4	BX322557.10	processed_transcript
ENST00000522525.4;ENST00000520447.1;ENST00000521267.4;ENST00000467069.5;ENST00000494680.5;ENST00000522221.1;ENST00000481221.5;ENST00000489616.1;ENST00000469846.2;ENST00000480904.2;ENST00000498199.1;ENST00000518437.1;ENST00000524210.1	-0.468050828137818	1.58585783379879e-24	0.5	5	THUMPD3-AS1	antisense
TCONS_00021720;TCONS_00022140;TCONS_00021722	-0.465936732049436	0.0119673994791532	0.4	3	de.novo	de.novo
ENST00000492465.2	-0.464345597155526	0.00064736761267697	1	6	RPARP-AS1	processed_transcript
ENST00000521975.1;ENST00000517505.1	-0.463236785556456	9.27927390090363e-98	0	9	AB015752.3,LINC01030	lincRNA
ENST00000510311.4;ENST00000515288.1;ENST00000514303.1;ENST00000425963.1	-0.460462038233084	0.000889736650834434	0.8	6	AC005592.2	antisense
ENST00000577089.1	-0.45990568907766	0.0492059551807914	0	11	RP11-515E23.1	lincRNA
ENST00000605830.4;ENST00000605698.1;ENST00000604747.1	-0.458124545775012	0.000393659327063581	0.2	5	TMCC1-AS1	antisense
ENST00000377977.3;ENST00000629214.1	-0.456590284008645	0.00328100646373317	1	6	AC074391.1,RP11-418H16.1	lincRNA
ENST00000501855.5	-0.455078217897474	0.00456751779669666	1	6	LINC00847	lincRNA
TCONS_00015042	-0.45032461934699	0.011564518948284	0	12	de.novo	de.novo
ENST00000629732.1	-0.449631151390253	0.00198955488988779	0.2	5	LINC01012	lincRNA
ENST00000421862.1	-0.44936651180638	0.0408045381452779	0	9	AC004540.5	lincRNA
TCONS_00016338	-0.449048869033172	8.98964745038071e-05	0	12	de.novo	de.novo
ENST00000426112.1	-0.444916759486753	0.0602333379486982	0.3	1	RP3-439F8.1	antisense
ENST00000428687.1	-0.441563663425265	0.000853886692660017	0	5	RP11-488L18.8	lincRNA
ENST00000442456.3	-0.439257170934445	0.064501859487109	0.2	11	AC007405.4	lincRNA
ENST00000557691.1	-0.420216923046602	0.0771990923390508	0.4	14	RP6-65G23.3	lincRNA
ENST00000607836.1	-0.415564207294395	0.0632082863018018	1	4	AC009961.3	lincRNA
ENST00000513011.2;ENST00000504922.4;ENST00000501869.5;ENST00000501715.5;ENST00000496733.5;ENST00000510087.4;ENST00000504636.1;ENST00000506584.4;ENST00000512724.4;ENST00000507736.1;ENST00000508015.1;ENST00000513694.1	-0.41379550177323	1.34217551879211e-22	0.9	4	TMEM161B-AS1	antisense
CUFF.125959.2	-0.413742441343419	0.000229263047463232	0	12	de.novo	de.novo
ENST00000413145.1	-0.411312695709458	0.0139763170372829	0.2	11	RP11-390F4.6	lincRNA
ENST00000425666.1	-0.400650835771592	1.78446674843827e-08	0	9	LINC01508	lincRNA
ENST00000415469.4	-0.387797320592508	0.0844366789764587	0	12	LINC00858	lincRNA
ENST00000439360.4	-0.382870778860441	2.49775766340057e-07	0.5	5	RP4-756H11.3	sense_intronic
ENST00000610578.3;ENST00000617712.1	-0.380689042474933	0.000104446050098286	0	11	LINC00869,RP11-353N4.6	lincRNA
ENST00000616341.1;ENST00000614277.1;ENST00000612281.1;ENST00000621428.1	-0.370977798225487	0.0516558273670641	1	7	RP11-445F12.1	antisense
TCONS_l2_00020888	-0.364369927241267	0.00250714563532213	0	12	de.novo	de.novo
CUFF.73939.2	-0.36350945743358	0.0979327412411053	0	12	de.novo	de.novo
ENST00000517961.3	-0.361709040895636	0.0420730624131529	1	13	AC084082.3	lincRNA
TCONS_00027385	-0.360657018315579	0.0714140708815509	1	6	de.novo	de.novo
ENST00000439156.2	-0.354396475297575	9.22390744669952e-05	0	11	RP11-776H12.1	lincRNA
ENST00000515077.1	-0.35218535884815	0.0187016117906671	0	12	CTD-2187J20.1	lincRNA
ENST00000504107.1	-0.33344278397065	5.54382541391671e-10	0.2	5	LINC00992	lincRNA
ENST00000429781.1	-0.327227779900072	6.70614341518542e-08	0.5	5	LINC00476	processed_transcript
ENST00000629723.1	-0.322141151697425	0.0514644713234322	0.3	11	EIF1B-AS1	processed_transcript
ENST00000499525.1	-0.311466857796899	0.000658831271879906	0.2	5	RP5-1186N24.3	antisense
ENST00000532979.1	-0.308410953430942	0.0321819797417316	0	9	CTD-2005H7.2	lincRNA
ENST00000561521.1	-0.297051902649023	0.0594256440122738	0	12	LINC00662	lincRNA
ENST00000498917.2;ENST00000506606.1;ENST00000514109.1	-0.280714359706684	0.00686818034685523	0.2	14	UBA6-AS1	antisense
ENST00000420251.4;ENST00000444051.1;ENST00000422224.4;ENST00000421692.4;ENST00000431012.4;ENST00000452229.1	-0.270998735766421	0.000128060771948546	0.3	5	ZNRD1-AS1	antisense
ENST00000412754.1	-0.251564493745306	0.0984394128561037	1	4	RP11-126L15.4	antisense
ENST00000453011.4;ENST00000446527.4;ENST00000416329.4;ENST00000449473.2	-0.237344379755189	0.00819187550483519	0.2	5	RP11-421L21.3	antisense
ENST00000602703.1	-0.204825286685541	5.54142279888147e-11	0.6	5	RP11-2B6.3	lincRNA
STRG.24527.1	-0.193737164982219	0.0291611610539672	1	6	de.novo	de.novo
ENST00000586907.4;ENST00000442982.4;ENST00000588973.4;ENST00000608862.4;ENST00000447891.4;ENST00000612398.3;ENST00000611982.3;ENST00000614216.3;ENST00000432640.4;ENST00000450803.5	-0.181831308226654	0.0148614979424762	1	13	PSMD5-AS1	antisense
ENST00000591629.1	-0.17779032828897	3.41271769874419e-21	0	14	RP11-244M2.1	lincRNA
ENST00000608176.4	-0.152515964429374	0.00960282814345448	0	3	RP11-120D5.1	lincRNA
ENST00000580790.1;ENST00000415917.2	-0.149464227881469	0.0728341372715752	1	13	BMS1P4,RP11-574K11.29	lincRNA,processed_transcript
ENST00000550290.2	-0.12930335641061	0.050450619528491	0.2	5	RP11-631N16.2	lincRNA
ENST00000433152.7	-0.0946163361128985	0.0226707692267385	0	11	LINC01515	lincRNA
